# Supplementary material for: Malaria vector species in Amazonian Peru co-occur in larval habitats but have distinct larval microbial communities
Source: PLoS Negl Trop Dis. 2019 May 15;13(5):e0007412. doi: 10.1371/journal.pntd.0007412 (PMC6538195; doi:10.1371/journal.pntd.0007412)
Supplement: S1 Table — (CSV) [file pntd.0007412.s002.csv]

OTU	darlingi_min	darlingi_25thpercentile	darlingi_median	darlingi_75thpercentile	darlingi_max	rangeli_triannulatus_min	rangeli_triannulatus_25thpercentile	rangeli_triannulatus_median	rangeli_triannulatus_75thpercentile	rangeli_triannulatus_max	Reject ANCOM null hypothesis	W	taxonomy
AB074520.1.1380	1	44	159	420	3109	1	2	4	10.25	166	FALSE	52	D_0__Bacteria; D_1__Proteobacteria; D_2__Alphaproteobacteria; D_3__Rhodospirillales; D_4__Rhodospirillaceae; D_5__Novispirillum
AB074612.1.1302	6	354	512	992	3809	2	9	23.5	42	139	FALSE	57	D_0__Bacteria; D_1__Bacteroidetes; D_2__Cytophagia; D_3__Cytophagales; D_4__Cytophagaceae; D_5__uncultured
AB522125.1.1449	1	1	2	10	44	1	4	18	54.25	18481	FALSE	55	D_0__Bacteria; D_1__Bacteroidetes; D_2__Bacteroidia; D_3__Bacteroidales; D_4__Porphyromonadaceae; D_5__Dysgonomonas
New.ReferenceOTU3796	18	42	65	130	32029	355	2649.25	6247.5	19972.25	52735	TRUE	78	D_0__Bacteria; D_1__Proteobacteria; D_2__Gammaproteobacteria; D_3__Enterobacteriales; D_4__Enterobacteriaceae; D_5__Thorsellia
APMI01056016.337.1834	1	133	411	961	6905	1	4.25	8	26.5	255	FALSE	55	D_0__Bacteria; D_1__Bacteroidetes; D_2__Cytophagia; D_3__Cytophagales; D_4__Cytophagaceae; D_5__Runella
New.ReferenceOTU3050	16	47	75	274	113403	38	375.75	4391.5	23568.25	97049	TRUE	65	D_0__Bacteria; D_1__Proteobacteria; D_2__Betaproteobacteria; D_3__Burkholderiales; D_4__Alcaligenaceae; D_5__Pusillimonas
AY168738.1.1490	137	399	992	2140	11912	8	44.25	189	509.25	1063	FALSE	52	D_0__Bacteria; D_1__Proteobacteria; D_2__Betaproteobacteria; D_3__Burkholderiales; D_4__Comamonadaceae; D_5__Ideonella
New.ReferenceOTU3854	2	9	21	61	21586	11	1541	3793	10058.5	40589	TRUE	86	D_0__Bacteria; D_1__Proteobacteria; D_2__Betaproteobacteria; D_3__Burkholderiales; D_4__Alcaligenaceae; D_5__Bordetella
EF079081.1.1501	7	47	155	282	3023	1	1	3	5.75	68	FALSE	63	D_0__Bacteria; D_1__Proteobacteria; D_2__Betaproteobacteria; D_3__Burkholderiales; D_4__Comamonadaceae; D_5__Paucibacter; D_6__uncultured bacterium
FJ976590.1.1390	1	5	22	58	619	18	83	195	519.5	15708	FALSE	62	D_0__Bacteria; D_1__Proteobacteria; D_2__Gammaproteobacteria; D_3__Enterobacteriales; D_4__Enterobacteriaceae; D_5__Enterobacter
FJ976607.1.1390	1	6	23	52	1372	3	77.25	202	387.75	9533	FALSE	59	D_0__Bacteria; D_1__Proteobacteria; D_2__Gammaproteobacteria; D_3__Enterobacteriales; D_4__Enterobacteriaceae; D_5__Enterobacter; D_6__Enterobacter cloacae
FJTZ01000012.11975.13329	1	1	1	5	34	1	1	4.5	12	30594	FALSE	57	D_0__Bacteria; D_1__Firmicutes; D_2__Clostridia; D_3__Clostridiales; D_4__Peptostreptococcaceae; D_5__Peptoclostridium; D_6__uncultured bacterium
FN827311.1.1451	27	74	141	192	2078	4	10	14	26.25	2682	FALSE	59	D_0__Bacteria; D_1__Proteobacteria; D_2__Betaproteobacteria; D_3__Burkholderiales; D_4__Comamonadaceae; D_5__Azohydromonas; D_6__uncultured bacterium
FN984864.1.1396	2	8	25	804	1946	1	4	14	36	246	FALSE	54	D_0__Bacteria; D_1__Bacteroidetes; D_2__Sphingobacteriia; D_3__Sphingobacteriales; D_4__Chitinophagaceae; D_5__Sediminibacterium; D_6__uncultured bacterium
FQ658558.1.1355	1	7	12	36	417	3	31.5	97	195.5	10680	FALSE	60	D_0__Bacteria; D_1__Proteobacteria; D_2__Betaproteobacteria; D_3__Burkholderiales; D_4__Comamonadaceae
New.ReferenceOTU740	3	15	26	45	41308	18	123.75	1808	7521.75	19368	TRUE	65	D_0__Bacteria; D_1__Proteobacteria; D_2__Betaproteobacteria; D_3__Burkholderiales; D_4__Alcaligenaceae; D_5__Candidimonas
AJ011917.1.1461	401	11093	19752	31993	58605	93	864.75	1415	3606	25452	TRUE	68	D_0__Bacteria; D_1__Bacteroidetes; D_2__Cytophagia; D_3__Cytophagales; D_4__Cytophagaceae; D_5__Flectobacillus
FR853460.1.1488	9	100	257	957	16466	3	26.25	47.5	90.75	285	FALSE	62	D_0__Bacteria; D_1__Proteobacteria; D_2__Gammaproteobacteria; D_3__Aeromonadales; D_4__Aeromonadaceae; D_5__Aeromonas; D_6__Aeromonas hydrophila subsp. hydrophila
GEDT01062209.118.1586	2	312	726	1031	2566	5	10.25	16	28.75	92	FALSE	56	D_0__Bacteria; D_1__Proteobacteria; D_2__Gammaproteobacteria; D_3__Pseudomonadales; D_4__Moraxellaceae; D_5__Acinetobacter; D_6__uncultured bacterium
GQ133751.1.1367	1	1	1	4	25	1	1	2	3.75	24911	FALSE	62	D_0__Bacteria; D_1__Firmicutes; D_2__Clostridia; D_3__Clostridiales; D_4__Peptostreptococcaceae; D_5__Paraclostridium
New.ReferenceOTU1009	8	24	42	83	8616	34	433	1300	10948.25	36048	TRUE	70	D_0__Bacteria; D_1__Proteobacteria; D_2__Gammaproteobacteria; D_3__Enterobacteriales; D_4__Enterobacteriaceae; D_5__Thorsellia
GQ202676.1.1404	13	160	358	794	3906	1	5.25	18	40	393	FALSE	53	D_0__Bacteria; D_1__Proteobacteria; D_2__Alphaproteobacteria; D_3__Rhizobiales; D_4__Rhizobiaceae; D_5__Rhizobium; D_6__uncultured bacterium
KU748636.1.1391	13	76	126	295	4416	66	269.25	797	1548	4557	TRUE	65	D_0__Bacteria; D_1__Proteobacteria; D_2__Gammaproteobacteria; D_3__Enterobacteriales; D_4__Enterobacteriaceae; D_5__Thorsellia
GQ249371.1.1503	6	534	1013	2960	9700	1	7.75	18	68.5	359	FALSE	63	D_0__Bacteria; D_1__Proteobacteria; D_2__Betaproteobacteria; D_3__Rhodocyclales; D_4__Rhodocyclaceae; D_5__Zoogloea
HM845723.1.1304	3	9	15	34	2341	19	173	563.5	1144	5333	TRUE	67	D_0__Bacteria; D_1__Proteobacteria; D_2__Alphaproteobacteria; D_3__Rhizobiales; D_4__Rhizobiaceae; D_5__Shinella
New.ReferenceOTU3822	1	9	17	38	2042	9	168.5	402.5	1088	3611	TRUE	66	D_0__Bacteria; D_1__Proteobacteria; D_2__Betaproteobacteria; D_3__Burkholderiales; D_4__Alcaligenaceae; D_5__Castellaniella
GQ332407.1.1304	1	7	15	47	269	1	7	14	163.25	8363	FALSE	61	D_0__Bacteria; D_1__Proteobacteria; D_2__Alphaproteobacteria; D_3__Rhizobiales; D_4__Methylobacteriaceae; D_5__Methylobacterium
New.ReferenceOTU5061	8	31	104	429	3091	33	131	298	461.75	5077	TRUE	64	D_0__Bacteria; D_1__Proteobacteria; D_2__Betaproteobacteria; D_3__Burkholderiales; D_4__Comamonadaceae; D_5__Curvibacter
GQ472950.1.1239	55	11161	25312	34973	95006	78	210.75	370.5	710.5	2984	FALSE	54	D_0__Bacteria; D_1__Proteobacteria; D_2__Gammaproteobacteria; D_3__Pseudomonadales; D_4__Moraxellaceae; D_5__Acinetobacter
GQ870456.1.1465	4	398	1473	8215	23360	8	34.25	64	116.25	529	FALSE	53	D_0__Bacteria; D_1__Bacteroidetes; D_2__Cytophagia; D_3__Cytophagales; D_4__Cytophagaceae; D_5__Emticicia
New.ReferenceOTU1045	51	284	708	1503	6023	21	88.75	290	724.25	2343	TRUE	71	D_0__Bacteria; D_1__Proteobacteria; D_2__Gammaproteobacteria; D_3__Enterobacteriales; D_4__Enterobacteriaceae; D_5__Thorsellia
HE583162.1.1377	1	23	52	318	3964	1	2	4.5	13.5	105	FALSE	53	D_0__Bacteria; D_1__Proteobacteria; D_2__Betaproteobacteria; D_3__Burkholderiales; D_4__Comamonadaceae; D_5__Pseudacidovorax
HE589827.1.1405	1	3	8	16	289	4	12	27	246.75	11121	FALSE	58	D_0__Bacteria; D_1__Proteobacteria; D_2__Alphaproteobacteria; D_3__Rhizobiales; D_4__Methylobacteriaceae; D_5__Methylobacterium; D_6__uncultured bacterium
HM007525.1.1506	3	69	195	535	2135	1	2	4.5	11.25	235	FALSE	59	D_0__Bacteria; D_1__Proteobacteria; D_2__Betaproteobacteria; D_3__Rhodocyclales; D_4__Rhodocyclaceae; D_5__Dechloromonas; D_6__uncultured bacterium
HM069061.1.1436	1	23	91	1351	9342	1	3	5	10	91	FALSE	53	D_0__Bacteria; D_1__Proteobacteria; D_2__Alphaproteobacteria; D_3__Rhizobiales; D_4__Rhizobiaceae; D_5__Rhizobium
HM240885.1.1301	17	128	287	2440	13720	8	33.25	93	194.5	1188	FALSE	58	D_0__Bacteria; D_1__Proteobacteria; D_2__Alphaproteobacteria; D_3__Sphingomonadales; D_4__Sphingomonadaceae; D_5__Novosphingobium
HM248444.1.1359	2	317	668	1037	2160	3	8	14.5	25.5	106	FALSE	54	D_0__Bacteria; D_1__Proteobacteria; D_2__Gammaproteobacteria; D_3__Pseudomonadales; D_4__Moraxellaceae; D_5__Acinetobacter
HM773506.1.1492	71	192	346	796	3363	5	15	21	43.75	759	FALSE	59	D_0__Bacteria; D_1__Proteobacteria; D_2__Betaproteobacteria; D_3__Burkholderiales; D_4__Comamonadaceae; D_5__Azohydromonas; D_6__uncultured bacterium
AY837748.1.1498	33	430	989	2045	8470	23	86.25	287.5	593.75	2333	TRUE	70	D_0__Bacteria; D_1__Proteobacteria; D_2__Gammaproteobacteria; D_3__Enterobacteriales; D_4__Enterobacteriaceae; D_5__Thorsellia
New.ReferenceOTU8985	21	81	156	240	2883	14	89.25	210	620.75	8541	TRUE	69	D_0__Bacteria; D_1__Proteobacteria; D_2__Betaproteobacteria; D_3__Neisseriales; D_4__Neisseriaceae; D_5__Aquitalea
JF429319.1.1492	12	536	1508	4238	20545	8	29.75	60.5	152.5	2656	FALSE	55	D_0__Bacteria; D_1__Proteobacteria; D_2__Betaproteobacteria; D_3__Burkholderiales; D_4__Comamonadaceae; D_5__Aquabacterium; D_6__uncultured bacterium
JF904874.1.1327	1	3	7	14	1051	6	26.25	84.5	421	6896	FALSE	62	D_0__Bacteria; D_1__Proteobacteria; D_2__Betaproteobacteria; D_3__Neisseriales; D_4__Neisseriaceae; D_5__Aquitalea
JN391753.1.1499	337	1583	2901	8814	40650	8	42	117	171.75	1464	FALSE	60	D_0__Bacteria; D_1__Proteobacteria; D_2__Betaproteobacteria; D_3__Burkholderiales; D_4__Comamonadaceae; D_5__Azohydromonas; D_6__uncultured bacterium
JN541168.1.1488	1	8	53	483	1937	1	1	2	3	46	FALSE	54	D_0__Bacteria; D_1__Actinobacteria; D_2__Actinobacteria; D_3__Micrococcales; D_4__Microbacteriaceae; D_5__Leifsonia
GQ264493.1.1440	1	3	5	17	1202	5	115	202.5	451.25	2045	TRUE	69	D_0__Bacteria; D_1__Proteobacteria; D_2__Alphaproteobacteria; D_3__Rhizobiales; D_4__Methylocystaceae; D_5__Methylocystis
JN868812.1.1526	5	58	184	502	2054	4	9.25	14	22	249	FALSE	63	D_0__Bacteria; D_1__Proteobacteria; D_2__Betaproteobacteria; D_3__Burkholderiales; D_4__Comamonadaceae; D_5__Aquabacterium
JQ751310.1.1437	5	496	1123	3848	12926	6	17	23.5	63.5	167	FALSE	59	D_0__Bacteria; D_1__Proteobacteria; D_2__Betaproteobacteria; D_3__Rhodocyclales; D_4__Rhodocyclaceae; D_5__Zoogloea
KC432217.1.1330	1	3	7	22	136971	1	6	27	66	427	FALSE	62	D_0__Bacteria; D_1__Firmicutes; D_2__Clostridia; D_3__Clostridiales; D_4__Clostridiaceae 1; D_5__Clostridium sensu stricto 3
KF010745.1.1485	42	423	670	1287	3390	2	8	19.5	33.25	231	FALSE	60	D_0__Bacteria; D_1__Proteobacteria; D_2__Betaproteobacteria; D_3__Burkholderiales; D_4__Comamonadaceae
New.ReferenceOTU8851	210	547	774	1208	5191	14	67.75	174	425.5	2090	TRUE	66	D_0__Bacteria; D_1__Proteobacteria; D_2__Betaproteobacteria; D_3__Burkholderiales; D_4__Comamonadaceae; D_5__uncultured
New.ReferenceOTU88	14	83	166	929	12782	11	75.75	163	340.75	2058	TRUE	70	D_0__Bacteria; D_1__Proteobacteria; D_2__Betaproteobacteria; D_3__Burkholderiales; D_4__Oxalobacteraceae; D_5__Undibacterium
New.ReferenceOTU2875	1	2	4	11	628	1	56.25	153	391.5	2336	TRUE	70	D_0__Bacteria; D_1__Proteobacteria; D_2__Betaproteobacteria; D_3__Burkholderiales; D_4__Comamonadaceae; D_5__Pseudorhodoferax; D_6__uncultured bacterium
KM017562.1.1413	1	85	331	1215	12365	1	4	8.5	17.5	205	FALSE	55	D_0__Bacteria; D_1__Proteobacteria; D_2__Alphaproteobacteria; D_3__Rhizobiales; D_4__Rhizobiaceae; D_5__Rhizobium
ATXY01000006.350639.352124	41	340	971	3191	11244	26	97.25	128	320	799	TRUE	69	D_0__Bacteria; D_1__Bacteroidetes; D_2__Cytophagia; D_3__Cytophagales; D_4__Cytophagaceae; D_5__Flectobacillus
LN848746.1.1433	17	953	2123	3189	8722	20	52.25	66	98.5	254	FALSE	59	D_0__Bacteria; D_1__Proteobacteria; D_2__Gammaproteobacteria; D_3__Pseudomonadales; D_4__Moraxellaceae; D_5__Acinetobacter
New.CleanUp.ReferenceOTU1588278	24	514	1110	1804	7868	9	36.25	108	264	2664	FALSE	57	D_0__Bacteria; D_1__Proteobacteria; D_2__Gammaproteobacteria; D_3__Enterobacteriales; D_4__Enterobacteriaceae; D_5__Thorsellia
New.ReferenceOTU10049	7	81	158	282	8944	9	100.25	457.5	1727.5	8737	FALSE	63	D_0__Bacteria; D_1__Proteobacteria; D_2__Gammaproteobacteria; D_3__Enterobacteriales; D_4__Enterobacteriaceae; D_5__Thorsellia
New.ReferenceOTU4124	2	5	7	13	724	2	52.25	120.5	1140.25	3890	TRUE	68	D_0__Bacteria; D_1__Proteobacteria; D_2__Gammaproteobacteria; D_3__Enterobacteriales; D_4__Enterobacteriaceae; D_5__Thorsellia
KJ624065.29957.31422	1	1	3	10	756	1	38	114	541	8913	TRUE	70	D_0__Bacteria; D_1__Cyanobacteria; D_2__Chloroplast; D_3__uncultured bacterium; D_4__uncultured bacterium; D_5__uncultured bacterium; D_6__uncultured bacterium
New.ReferenceOTU1182	32	701	1760	3461	16024	7	34	87	384.5	2112	FALSE	52	D_0__Bacteria; D_1__Proteobacteria; D_2__Gammaproteobacteria; D_3__Enterobacteriales; D_4__Enterobacteriaceae; D_5__Thorsellia
JN656723.1.1490	9	31	128	994	3064	7	26.5	80.5	141.25	580	TRUE	67	D_0__Bacteria; D_1__Proteobacteria; D_2__Betaproteobacteria; D_3__Burkholderiales; D_4__Burkholderiaceae; D_5__Polynucleobacter; D_6__uncultured bacterium
New.ReferenceOTU1688	2	10	26	66	6372	3	33.25	154	3721.25	132908	FALSE	56	D_0__Bacteria; D_1__Proteobacteria; D_2__Betaproteobacteria; D_3__Burkholderiales; D_4__Alcaligenaceae
New.ReferenceOTU208	1	2	4	8	23	1	9.25	34.5	136	4621	FALSE	61	D_0__Bacteria; D_1__Proteobacteria; D_2__Betaproteobacteria; D_3__Burkholderiales; D_4__Oxalobacteraceae; D_5__Undibacterium
New.ReferenceOTU2378	1	1	1	3	18084	1	1	1	5.75	2119	FALSE	63	D_0__Bacteria; D_1__Bacteroidetes; D_2__Bacteroidia; D_3__Bacteroidales; D_4__Porphyromonadaceae; D_5__Dysgonomonas; D_6__uncultured bacterium
New.ReferenceOTU1373	2	19	42	236	3981	2	20	38.5	91.75	533	TRUE	68	D_0__Bacteria; D_1__Proteobacteria; D_2__Betaproteobacteria; D_3__Burkholderiales; D_4__Oxalobacteraceae
GQ140329.1.1452	6	13	27	49	29446	1	14.25	26	48.75	237	TRUE	65	D_0__Bacteria; D_1__Proteobacteria; D_2__Betaproteobacteria; D_3__Burkholderiales; D_4__Comamonadaceae; D_5__Delftia
New.ReferenceOTU3122	99	1559	3989	7940	38343	40	139.25	350	2182.5	9878	FALSE	57	D_0__Bacteria; D_1__Proteobacteria; D_2__Gammaproteobacteria; D_3__Enterobacteriales; D_4__Enterobacteriaceae; D_5__Thorsellia
New.ReferenceOTU3125	1	5	8	20	24187	5	17.25	98.5	326.25	7837	FALSE	60	D_0__Bacteria; D_1__Proteobacteria; D_2__Betaproteobacteria; D_3__Burkholderiales; D_4__Alcaligenaceae; D_5__Candidimonas
New.ReferenceOTU342	1	1	3	8	6074	1	6	10.5	376.75	3347	FALSE	55	D_0__Bacteria; D_1__Proteobacteria; D_2__Gammaproteobacteria; D_3__Enterobacteriales; D_4__Enterobacteriaceae; D_5__Thorsellia
New.ReferenceOTU6502	6	38	146	403	2587	6	18.25	25.5	70.75	165	TRUE	68	D_0__Bacteria; D_1__Bacteroidetes; D_2__Cytophagia; D_3__Cytophagales; D_4__Cytophagaceae; D_5__Flectobacillus
GQ249361.1.1497	2	12	33	86	799	1	8	25	50.75	5996	TRUE	65	D_0__Bacteria; D_1__Proteobacteria; D_2__Betaproteobacteria; D_3__Burkholderiales; D_4__Comamonadaceae; D_5__uncultured; D_6__uncultured bacterium
KF611924.1.1469	6	35	59	374	3856	2	7	13.5	28.5	1497	TRUE	66	D_0__Bacteria; D_1__Proteobacteria; D_2__Betaproteobacteria; D_3__Burkholderiales; D_4__Comamonadaceae; D_5__Curvibacter; D_6__uncultured bacterium
KF841301.1.1499	2	304	621	954	4685	1	4	6.5	20	1949	TRUE	66	D_0__Bacteria; D_1__Proteobacteria; D_2__Betaproteobacteria; D_3__Burkholderiales; D_4__Comamonadaceae; D_5__uncultured
New.ReferenceOTU4379	5	432	949	2812	8678	5	14	27.5	69.75	525	FALSE	53	D_0__Bacteria; D_1__Bacteroidetes; D_2__Flavobacteriia; D_3__Flavobacteriales; D_4__Flavobacteriaceae; D_5__Elizabethkingia; D_6__Elizabethkingia meningoseptica
New.ReferenceOTU4767	1	8	20	52	57063	8	107	1148.5	4151.25	21015	FALSE	60	D_0__Bacteria; D_1__Proteobacteria; D_2__Betaproteobacteria; D_3__Burkholderiales; D_4__Alcaligenaceae; D_5__Pelistega
GQ288947.1.1291	2	176	365	860	5994	1	3	5	12	204	TRUE	66	D_0__Bacteria; D_1__Proteobacteria; D_2__Alphaproteobacteria; D_3__Rhizobiales; D_4__Bradyrhizobiaceae; D_5__Bosea; D_6__uncultured bacterium
New.ReferenceOTU5300	1	8	12	24	4193	5	54.25	163.5	570.75	2232	FALSE	62	D_0__Bacteria; D_1__Proteobacteria; D_2__Betaproteobacteria; D_3__Burkholderiales; D_4__Comamonadaceae; D_5__uncultured
New.ReferenceOTU622	4	94	269	548	3138	1	3	5.5	17	820	FALSE	51	D_0__Bacteria; D_1__Proteobacteria; D_2__Gammaproteobacteria; D_3__Enterobacteriales; D_4__Enterobacteriaceae; D_5__Thorsellia
New.ReferenceOTU6440	149	4612	13765	24065	120751	83	206.75	455	2737.5	32791	FALSE	53	D_0__Bacteria; D_1__Proteobacteria; D_2__Gammaproteobacteria; D_3__Enterobacteriales; D_4__Enterobacteriaceae; D_5__Thorsellia
HQ111163.1.1491	2	161	605	1248	6934	1	3	4.5	17.5	276	TRUE	72	D_0__Bacteria; D_1__Bacteroidetes; D_2__Sphingobacteriia; D_3__Sphingobacteriales; D_4__env.OPS 17; D_5__uncultured Bacteroidetes bacterium; D_6__uncultured Bacteroidetes bacterium
New.ReferenceOTU7177	1	1	2	5	9596	1	2	7	35.25	2100	FALSE	60	D_0__Bacteria; D_1__Proteobacteria; D_2__Betaproteobacteria; D_3__Burkholderiales; D_4__Comamonadaceae; D_5__Rhodoferax; D_6__uncultured bacterium
FQ658932.1.1312	2	46	194	1752	7547	1	2	3.5	8	54	TRUE	64	D_0__Bacteria; D_1__Proteobacteria; D_2__Alphaproteobacteria; D_3__Rhodobacterales; D_4__Rhodobacteraceae; D_5__Rhodovulum; D_6__uncultured bacterium
New.ReferenceOTU7496	1	5	14	32	459	1	8	25	240.5	10510	FALSE	58	D_0__Bacteria; D_1__Proteobacteria; D_2__Betaproteobacteria; D_3__Burkholderiales; D_4__Alcaligenaceae; D_5__Parapusillimonas; D_6__uncultured bacterium
New.ReferenceOTU7716	1	2	4	7	762	2	11	72.5	572	6195	FALSE	63	D_0__Bacteria; D_1__Proteobacteria; D_2__Betaproteobacteria; D_3__Rhodocyclales; D_4__Rhodocyclaceae; D_5__Azoarcus; D_6__Solanum chacoense (Chaco potato)
New.ReferenceOTU8721	1	4	9	18	12190	1	17.5	73.5	1912.5	11396	FALSE	55	D_0__Bacteria; D_1__Proteobacteria; D_2__Alphaproteobacteria; D_3__Rhodospirillales; D_4__Rhodospirillaceae; D_5__uncultured; D_6__uncultured bacterium
FR746066.1.1379	1	24	114	326	3097	1	1	2	3	21	TRUE	64	D_0__Bacteria; D_1__Bacteroidetes; D_2__Flavobacteriia; D_3__Flavobacteriales; D_4__Flavobacteriaceae; D_5__Chryseobacterium
GU356247.1.1382	1	1	2	5	25595	1	1	2	7	3390	TRUE	64	D_0__Bacteria; D_1__Proteobacteria; D_2__Gammaproteobacteria; D_3__Aeromonadales; D_4__Aeromonadaceae; D_5__Aeromonas; D_6__uncultured bacterium
GQ360007.1.1452	1	1	1	11	38	1	1	1	5.5	9842	TRUE	66	D_0__Bacteria; D_1__Firmicutes; D_2__Clostridia; D_3__Clostridiales; D_4__Peptostreptococcaceae; D_5__Paraclostridium
New.ReferenceOTU9225	1	1	4	8	49550	1	1	5	21	461	FALSE	58	D_0__Bacteria; D_1__Proteobacteria; D_2__Gammaproteobacteria; D_3__Xanthomonadales; D_4__Xanthomonadaceae; D_5__Pseudoxanthomonas
