# Supplementary material for: Malaria vector species in Amazonian Peru co-occur in larval habitats but have distinct larval microbial communities
Source: PLoS Negl Trop Dis. 2019 May 15;13(5):e0007412. doi: 10.1371/journal.pntd.0007412 (PMC6538195; doi:10.1371/journal.pntd.0007412)
Supplement: S1 Dataset — (XLSX) [file pntd.0007412.s003.xlsx]

## Sheet: Sheet1
ID	Village	Water Body ID	Latitude	Longitude	Collection	Date	Species	ID Method	COI Haplotype Number	GenBank ID
13130001	LIB	LIB-3	-3.4948	-73.2217	1	2016-03-19	Ny. darlingi	ITS2 PCR/RFLP
13130002	LIB	LIB-3	-3.4948	-73.2217	1	2016-03-19	Ny. darlingi	ITS2 PCR/RFLP
13130003	LIB	LIB-3	-3.4948	-73.2217	1	2016-03-19	Ny. darlingi	ITS2 PCR/RFLP
13130004	LIB	LIB-3	-3.4948	-73.2217	1	2016-03-19	Ny. darlingi	ITS2 PCR/RFLP
13150001	LIB	LIB-5	-3.49554	-73.2236	1	2016-03-19	Ny. sp. nr. konderi	COI sequencing	118KON	MK172969
13150002	LIB	LIB-5	-3.49554	-73.2236	1	2016-03-19	Ny. sp. nr. konderi	COI sequencing	115KON	MK172966
13150003	LIB	LIB-5	-3.49554	-73.2236	1	2016-03-19	Ny. darlingi	ITS2 PCR/RFLP
13150004	LIB	LIB-5	-3.49554	-73.2236	1	2016-03-19	Ny. darlingi	ITS2 PCR/RFLP
13150005	LIB	LIB-5	-3.49554	-73.2236	1	2016-03-19	Ny. dunhami	COI sequencing	4	MH723615
13150006	LIB	LIB-5	-3.49554	-73.2236	1	2016-03-19	Ny. darlingi	ITS2 PCR/RFLP
13150007	LIB	LIB-5	-3.49554	-73.2236	1	2016-03-19	Ny. sp. nr. konderi	COI sequencing	119KON	MK172970
13150008	LIB	LIB-5	-3.49554	-73.2236	1	2016-03-19	Ny. sp. nr. konderi	COI sequencing	107KON	MK172962
13150009	LIB	LIB-5	-3.49554	-73.2236	1	2016-03-19	Ny. darlingi	COI sequencing	2DAR	MK172921
13150010	LIB	LIB-5	-3.49554	-73.2236	1	2016-03-19	Ny. darlingi	COI sequencing	1DAR	MK172920
13150011	LIB	LIB-5	-3.49554	-73.2236	1	2016-03-19	Ny. darlingi	COI sequencing	1DAR	MK172920
13150013	LIB	LIB-5	-3.49554	-73.2236	1	2016-03-19	Ny. darlingi	ITS2 PCR/RFLP
13170001	LIB	LIB-7	-3.4968	-73.2283	1	2016-03-19	Ny. darlingi	ITS2 PCR/RFLP
13170002	LIB	LIB-7	-3.4968	-73.2283	1	2016-03-19	An. mattogrossensis	COI sequencing	1MAT	MK172923
13180001	LIB	LIB-8	-3.49387	-73.2373	1	2016-03-19	Ny. darlingi	ITS2 PCR/RFLP
23110001	LIB	LIB-1	-3.49251	-73.2198	2	2016-06-21	Ny. darlingi	ITS2 PCR/RFLP
23110002	LIB	LIB-1	-3.49251	-73.2198	2	2016-06-21	Ny. darlingi	ITS2 PCR/RFLP
23110003	LIB	LIB-1	-3.49251	-73.2198	2	2016-06-21	Ny. dunhami	ITS2 PCR/RFLP
23110004	LIB	LIB-1	-3.49251	-73.2198	2	2016-06-21	Ny. darlingi	COI sequencing	1DAR	MK172920
23110005	LIB	LIB-1	-3.49251	-73.2198	2	2016-06-21	Ny. darlingi	COI sequencing	none; poor quality sequence	none; poor quality sequence
23110006	LIB	LIB-1	-3.49251	-73.2198	2	2016-06-21	Ny. darlingi	COI sequencing	1DAR	MK172920
23110007	LIB	LIB-1	-3.49251	-73.2198	2	2016-06-21	Ny. darlingi	ITS2 PCR/RFLP
23120001	LIB	LIB-2	-3.49432	-73.2191	2	2016-06-21	Ny. darlingi	ITS2 PCR/RFLP
23120002	LIB	LIB-2	-3.49432	-73.2191	2	2016-06-21	Ny. darlingi	ITS2 PCR/RFLP
23130001	LIB	LIB-3	-3.4948	-73.2217	2	2016-06-21	Ny. dunhami	COI sequencing	3	MH723614
23140001	LIB	LIB-4	-3.49345	-73.2225	2	2016-06-21	Ny. darlingi	ITS2 PCR/RFLP
23140002	LIB	LIB-4	-3.49345	-73.2225	2	2016-06-21	Ny. darlingi	ITS2 PCR/RFLP
23140003	LIB	LIB-4	-3.49345	-73.2225	2	2016-06-21	An. mattogrossensis	ITS2 PCR/RFLP
23140004	LIB	LIB-4	-3.49345	-73.2225	2	2016-06-21	Ny. darlingi	ITS2 PCR/RFLP
23140005	LIB	LIB-4	-3.49345	-73.2225	2	2016-06-21	Ny. darlingi	ITS2 PCR/RFLP
23140006	LIB	LIB-4	-3.49345	-73.2225	2	2016-06-21	Ny. darlingi	ITS2 PCR/RFLP
23140007	LIB	LIB-4	-3.49345	-73.2225	2	2016-06-21	Ny. darlingi	COI sequencing	2DAR	MK172921
23140008	LIB	LIB-4	-3.49345	-73.2225	2	2016-06-21	Ny. darlingi	COI sequencing	2DAR	MK172921
23140009	LIB	LIB-4	-3.49345	-73.2225	2	2016-06-21	Ny. darlingi	COI sequencing	1DAR	MK172920
23140010	LIB	LIB-4	-3.49345	-73.2225	2	2016-06-21	Ny. darlingi	COI sequencing	2DAR	MK172921
23140011	LIB	LIB-4	-3.49345	-73.2225	2	2016-06-21	Ny. darlingi	COI sequencing	2DAR	MK172921
23140012	LIB	LIB-4	-3.49345	-73.2225	2	2016-06-21	Ny. darlingi	COI sequencing	1DAR	MK172920
23140013	LIB	LIB-4	-3.49345	-73.2225	2	2016-06-21	Ny. darlingi	COI sequencing	none; poor quality sequence	none; poor quality sequence
23140014	LIB	LIB-4	-3.49345	-73.2225	2	2016-06-21	Ny. darlingi	COI sequencing	3DAR	MK172922
23140015	LIB	LIB-4	-3.49345	-73.2225	2	2016-06-21	Ny. darlingi	COI sequencing	1DAR	MK172920
23140016	LIB	LIB-4	-3.49345	-73.2225	2	2016-06-21	Ny. sp. nr. konderi	COI sequencing	114KON	MK172965
23140017	LIB	LIB-4	-3.49345	-73.2225	2	2016-06-21	Ny. darlingi	COI sequencing	2DAR	MK172921
23140018	LIB	LIB-4	-3.49345	-73.2225	2	2016-06-21	Ny. triannulatus s.l.	COI sequencing	6TRI	MK172939
23160001	LIB	LIB-6	-3.49636	-73.2339	2	2016-06-22	Ny. darlingi	ITS2 PCR/RFLP
23170001	LIB	LIB-7	-3.4968	-73.2283	2	2016-06-22	Ny. darlingi	ITS2 PCR/RFLP
23170002	LIB	LIB-7	-3.4968	-73.2283	2	2016-06-22	Ny. darlingi	ITS2 PCR/RFLP
23170003	LIB	LIB-7	-3.4968	-73.2283	2	2016-06-22	Ny. darlingi	ITS2 PCR/RFLP
23170004	LIB	LIB-7	-3.4968	-73.2283	2	2016-06-22	Ny. darlingi	ITS2 PCR/RFLP
23170005	LIB	LIB-7	-3.4968	-73.2283	2	2016-06-22	Ny. sp. nr. konderi	COI sequencing	107KON	MK172962
23170006	LIB	LIB-7	-3.4968	-73.2283	2	2016-06-22	Ny. darlingi	ITS2 PCR/RFLP
23170007	LIB	LIB-7	-3.4968	-73.2283	2	2016-06-22	Ny. darlingi	ITS2 PCR/RFLP
23170008	LIB	LIB-7	-3.4968	-73.2283	2	2016-06-22	Ny. darlingi	ITS2 PCR/RFLP
23170009	LIB	LIB-7	-3.4968	-73.2283	2	2016-06-22	Ny. darlingi	ITS2 PCR/RFLP
23170010	LIB	LIB-7	-3.4968	-73.2283	2	2016-06-22	Ny. darlingi	ITS2 PCR/RFLP
23170011	LIB	LIB-7	-3.4968	-73.2283	2	2016-06-22	Ny. darlingi	ITS2 PCR/RFLP
23170012	LIB	LIB-7	-3.4968	-73.2283	2	2016-06-22	Ny. sp. nr. konderi	COI sequencing	125KON	MK172976
23170013	LIB	LIB-7	-3.4968	-73.2283	2	2016-06-22	Ny. darlingi	COI sequencing	1DAR	MK172920
23170015	LIB	LIB-7	-3.4968	-73.2283	2	2016-06-22	Ny. darlingi	COI sequencing	2DAR	MK172921
23170016	LIB	LIB-7	-3.4968	-73.2283	2	2016-06-22	Ny. darlingi	COI sequencing	2DAR	MK172921
23170017	LIB	LIB-7	-3.4968	-73.2283	2	2016-06-22	Ny. darlingi	COI sequencing	1DAR	MK172920
23170018	LIB	LIB-7	-3.4968	-73.2283	2	2016-06-22	Ny. darlingi	COI sequencing	none; poor quality sequence	none; poor quality sequence
23170019	LIB	LIB-7	-3.4968	-73.2283	2	2016-06-22	Ny. darlingi	COI sequencing	2DAR	MK172921
23180001	LIB	LIB-8	-3.49387	-73.2373	2	2016-06-22	Ny. darlingi	ITS2 PCR/RFLP
23180002	LIB	LIB-8	-3.49387	-73.2373	2	2016-06-22	Ny. darlingi	ITS2 PCR/RFLP
23180003	LIB	LIB-8	-3.49387	-73.2373	2	2016-06-22	Ny. darlingi	ITS2 PCR/RFLP
23180004	LIB	LIB-8	-3.49387	-73.2373	2	2016-06-22	Ny. darlingi	ITS2 PCR/RFLP
23180005	LIB	LIB-8	-3.49387	-73.2373	2	2016-06-22	Ny. darlingi	ITS2 PCR/RFLP
23180006	LIB	LIB-8	-3.49387	-73.2373	2	2016-06-22	Ny. darlingi	ITS2 PCR/RFLP
23180007	LIB	LIB-8	-3.49387	-73.2373	2	2016-06-22	Ny. sp. nr. konderi	COI sequencing	126KON	MK172977
23180008	LIB	LIB-8	-3.49387	-73.2373	2	2016-06-22	Ny. darlingi	ITS2 PCR/RFLP
23180009	LIB	LIB-8	-3.49387	-73.2373	2	2016-06-22	Ny. darlingi	ITS2 PCR/RFLP
23180010	LIB	LIB-8	-3.49387	-73.2373	2	2016-06-22	Ny. darlingi	ITS2 PCR/RFLP
23180011	LIB	LIB-8	-3.49387	-73.2373	2	2016-06-22	Ny. darlingi	ITS2 PCR/RFLP
23180012	LIB	LIB-8	-3.49387	-73.2373	2	2016-06-22	Ny. dunhami	ITS2 PCR/RFLP
23180013	LIB	LIB-8	-3.49387	-73.2373	2	2016-06-22	An. forattinii/costai/mediopunctatus	COI sequencing	1FCM	MK173004
23180014	LIB	LIB-8	-3.49387	-73.2373	2	2016-06-22	Ny. darlingi	COI sequencing	none; poor quality sequence	none; poor quality sequence
23180015	LIB	LIB-8	-3.49387	-73.2373	2	2016-06-22	Ny. sp. nr. konderi	COI sequencing	107KON	MK172962
23180016	LIB	LIB-8	-3.49387	-73.2373	2	2016-06-22	Ny. darlingi	COI sequencing	1DAR	MK172920
23180017	LIB	LIB-8	-3.49387	-73.2373	2	2016-06-22	Ny. darlingi	COI sequencing	1DAR	MK172920
23180018	LIB	LIB-8	-3.49387	-73.2373	2	2016-06-22	Ny. darlingi	ITS2 PCR/RFLP
23180019	LIB	LIB-8	-3.49387	-73.2373	2	2016-06-22	Ny. darlingi	ITS2 PCR/RFLP
33110001	LIB	LIB-1	-3.49251	-73.2198	3	2016-09-12	Ny. darlingi	ITS2 PCR/RFLP
33110003	LIB	LIB-1	-3.49251	-73.2198	3	2016-09-12	Ny. darlingi	ITS2 PCR/RFLP
33110004	LIB	LIB-1	-3.49251	-73.2198	3	2016-09-12	Ny. darlingi	ITS2 PCR/RFLP
33110005	LIB	LIB-1	-3.49251	-73.2198	3	2016-09-12	Ny. sp. nr. konderi	COI sequencing	107KON	MK172962
33110006	LIB	LIB-1	-3.49251	-73.2198	3	2016-09-12	Ny. darlingi	ITS2 PCR/RFLP
33110007	LIB	LIB-1	-3.49251	-73.2198	3	2016-09-12	Ny. darlingi	ITS2 PCR/RFLP
33110008	LIB	LIB-1	-3.49251	-73.2198	3	2016-09-12	Ny. darlingi	ITS2 PCR/RFLP
33110009	LIB	LIB-1	-3.49251	-73.2198	3	2016-09-12	Ny. darlingi	ITS2 PCR/RFLP
33110010	LIB	LIB-1	-3.49251	-73.2198	3	2016-09-12	Ny. darlingi	ITS2 PCR/RFLP
33110011	LIB	LIB-1	-3.49251	-73.2198	3	2016-09-12	Ny. sp. nr. konderi	COI sequencing	107KON	MK172962
33110012	LIB	LIB-1	-3.49251	-73.2198	3	2016-09-12	Ny. darlingi	ITS2 PCR/RFLP
33110013	LIB	LIB-1	-3.49251	-73.2198	3	2016-09-12	Ny. darlingi	ITS2 PCR/RFLP
33110014	LIB	LIB-1	-3.49251	-73.2198	3	2016-09-12	Ny. darlingi	ITS2 PCR/RFLP
33110015	LIB	LIB-1	-3.49251	-73.2198	3	2016-09-12	Ny. darlingi	ITS2 PCR/RFLP
33110016	LIB	LIB-1	-3.49251	-73.2198	3	2016-09-12	Ny. darlingi	ITS2 PCR/RFLP
33110017	LIB	LIB-1	-3.49251	-73.2198	3	2016-09-12	Ny. darlingi	ITS2 PCR/RFLP
33110018	LIB	LIB-1	-3.49251	-73.2198	3	2016-09-12	An. forattinii/costai/mediopunctatus	COI sequencing	6FCM	MK173009
33110019	LIB	LIB-1	-3.49251	-73.2198	3	2016-09-12	Ny. darlingi	ITS2 PCR/RFLP
33110020	LIB	LIB-1	-3.49251	-73.2198	3	2016-09-12	Ny. darlingi	ITS2 PCR/RFLP
33110021	LIB	LIB-1	-3.49251	-73.2198	3	2016-09-12	Ny. darlingi	ITS2 PCR/RFLP
33110022	LIB	LIB-1	-3.49251	-73.2198	3	2016-09-12	Ny. darlingi	ITS2 PCR/RFLP
33110023	LIB	LIB-1	-3.49251	-73.2198	3	2016-09-12	Ny. darlingi	ITS2 PCR/RFLP
33150001	LIB	LIB-5	-3.49554	-73.2236	3	2016-09-12	Ny. dunhami	COI sequencing	3	MH723614
33150002	LIB	LIB-5	-3.49554	-73.2236	3	2016-09-12	Ny. darlingi	ITS2 PCR/RFLP
33150003	LIB	LIB-5	-3.49554	-73.2236	3	2016-09-12	Ny. darlingi	ITS2 PCR/RFLP
33150004	LIB	LIB-5	-3.49554	-73.2236	3	2016-09-12	Ny. darlingi	ITS2 PCR/RFLP
33150005	LIB	LIB-5	-3.49554	-73.2236	3	2016-09-12	Ny. darlingi	ITS2 PCR/RFLP
33150006	LIB	LIB-5	-3.49554	-73.2236	3	2016-09-12	Ny. darlingi	ITS2 PCR/RFLP
33150007	LIB	LIB-5	-3.49554	-73.2236	3	2016-09-12	Ny. darlingi	ITS2 PCR/RFLP
33150008	LIB	LIB-5	-3.49554	-73.2236	3	2016-09-12	Ny. darlingi	ITS2 PCR/RFLP
33150009	LIB	LIB-5	-3.49554	-73.2236	3	2016-09-12	Ny. darlingi	ITS2 PCR/RFLP
33150010	LIB	LIB-5	-3.49554	-73.2236	3	2016-09-12	Ny. darlingi	ITS2 PCR/RFLP
33150011	LIB	LIB-5	-3.49554	-73.2236	3	2016-09-12	Ny. darlingi	ITS2 PCR/RFLP
33150012	LIB	LIB-5	-3.49554	-73.2236	3	2016-09-12	Ny. darlingi	ITS2 PCR/RFLP
33150013	LIB	LIB-5	-3.49554	-73.2236	3	2016-09-12	Ny. darlingi	ITS2 PCR/RFLP
33150014	LIB	LIB-5	-3.49554	-73.2236	3	2016-09-12	Ny. darlingi	ITS2 PCR/RFLP
33150015	LIB	LIB-5	-3.49554	-73.2236	3	2016-09-12	Ny. darlingi	ITS2 PCR/RFLP
33150016	LIB	LIB-5	-3.49554	-73.2236	3	2016-09-12	Ny. darlingi	ITS2 PCR/RFLP
33150017	LIB	LIB-5	-3.49554	-73.2236	3	2016-09-12	Ny. darlingi	ITS2 PCR/RFLP
33150018	LIB	LIB-5	-3.49554	-73.2236	3	2016-09-12	An. forattinii/costai/mediopunctatus	COI sequencing	6FCM	MK173009
33150019	LIB	LIB-5	-3.49554	-73.2236	3	2016-09-12	Ny. darlingi	ITS2 PCR/RFLP
33170001	LIB	LIB-7	-3.4968	-73.2283	3	2016-09-12	Ny. darlingi	ITS2 PCR/RFLP
33170002	LIB	LIB-7	-3.4968	-73.2283	3	2016-09-12	Ny. sp. nr. konderi	COI sequencing	none; poor quality sequence	none; poor quality sequence
33170003	LIB	LIB-7	-3.4968	-73.2283	3	2016-09-12	Ny. darlingi	ITS2 PCR/RFLP
33170004	LIB	LIB-7	-3.4968	-73.2283	3	2016-09-12	Ny. darlingi	ITS2 PCR/RFLP
33170005	LIB	LIB-7	-3.4968	-73.2283	3	2016-09-12	Ny. darlingi	ITS2 PCR/RFLP
33170006	LIB	LIB-7	-3.4968	-73.2283	3	2016-09-12	Ny. darlingi	ITS2 PCR/RFLP
33170007	LIB	LIB-7	-3.4968	-73.2283	3	2016-09-12	Ny. darlingi	ITS2 PCR/RFLP
33170008	LIB	LIB-7	-3.4968	-73.2283	3	2016-09-12	Ny. darlingi	ITS2 PCR/RFLP
33170009	LIB	LIB-7	-3.4968	-73.2283	3	2016-09-12	Ny. darlingi	ITS2 PCR/RFLP
33170010	LIB	LIB-7	-3.4968	-73.2283	3	2016-09-12	Ny. darlingi	ITS2 PCR/RFLP
33170011	LIB	LIB-7	-3.4968	-73.2283	3	2016-09-12	Ny. darlingi	ITS2 PCR/RFLP
33170012	LIB	LIB-7	-3.4968	-73.2283	3	2016-09-12	Ny. darlingi	ITS2 PCR/RFLP
33170013	LIB	LIB-7	-3.4968	-73.2283	3	2016-09-12	Ny. darlingi	ITS2 PCR/RFLP
33170014	LIB	LIB-7	-3.4968	-73.2283	3	2016-09-12	Ny. darlingi	ITS2 PCR/RFLP
33170015	LIB	LIB-7	-3.4968	-73.2283	3	2016-09-12	Ny. darlingi	ITS2 PCR/RFLP
33170016	LIB	LIB-7	-3.4968	-73.2283	3	2016-09-12	Ny. darlingi	ITS2 PCR/RFLP
33170017	LIB	LIB-7	-3.4968	-73.2283	3	2016-09-12	Ny. darlingi	ITS2 PCR/RFLP
33170018	LIB	LIB-7	-3.4968	-73.2283	3	2016-09-12	Ny. darlingi	ITS2 PCR/RFLP
33170019	LIB	LIB-7	-3.4968	-73.2283	3	2016-09-12	Ny. darlingi	ITS2 PCR/RFLP
43150001	LIB	LIB-5	-3.49554	-73.2236	4	2016-11-27	Ny. darlingi	ITS2 PCR/RFLP
43150002	LIB	LIB-5	-3.49554	-73.2236	4	2016-11-27	Ny. dunhami	COI sequencing	9	MH723620
43170001	LIB	LIB-7	-3.4968	-73.2283	4	2016-11-27	Ny. darlingi	ITS2 PCR/RFLP
53150001	LIB	LIB-5	-3.49554	-73.2236	5	2017-03-01	Ny. darlingi	ITS2 PCR/RFLP
53150002	LIB	LIB-5	-3.49554	-73.2236	5	2017-03-01	Ny. rangeli	ITS2 PCR/RFLP
53160002	LIB	LIB-6	-3.49636	-73.2339	5	2017-03-01	An. mattogrossensis	ITS2 PCR/RFLP
53160003	LIB	LIB-6	-3.49636	-73.2339	5	2017-03-01	An. forattinii/costai/mediopunctatus	COI sequencing	4FCM	MK173007
53160004	LIB	LIB-6	-3.49636	-73.2339	5	2017-03-01	Ny. darlingi	ITS2 PCR/RFLP
53160005	LIB	LIB-6	-3.49636	-73.2339	5	2017-03-01	Ny. darlingi	ITS2 PCR/RFLP
53160006	LIB	LIB-6	-3.49636	-73.2339	5	2017-03-01	Ny. darlingi	ITS2 PCR/RFLP
53160007	LIB	LIB-6	-3.49636	-73.2339	5	2017-03-01	Ny. darlingi	ITS2 PCR/RFLP
53160008	LIB	LIB-6	-3.49636	-73.2339	5	2017-03-01	Ny. darlingi	ITS2 PCR/RFLP
53160009	LIB	LIB-6	-3.49636	-73.2339	5	2017-03-01	Ny. darlingi	ITS2 PCR/RFLP
53170001	LIB	LIB-7	-3.4968	-73.2283	5	2017-03-02	Ny. darlingi	ITS2 PCR/RFLP
LUP-1(1)-A-1	LUP	LUP-1	-3.74526	-73.3227	1	2016-02-02	Ny. sp. nr. konderi	COI sequencing	135KON	MK172986
LUP-1(1)-A-11	LUP	LUP-1	-3.74526	-73.3227	1	2016-02-02	Ny. darlingi	morphological
LUP-1(1)-A-2	LUP	LUP-1	-3.74526	-73.3227	1	2016-02-02	Ny. darlingi	ITS2 PCR/RFLP
LUP-1(1)-A-3	LUP	LUP-1	-3.74526	-73.3227	1	2016-02-02	Ny. sp. nr. konderi	COI sequencing	107KON	MK172962
LUP-1(1)-A-4	LUP	LUP-1	-3.74526	-73.3227	1	2016-02-02	Ny. sp. nr. konderi	COI sequencing	123KON	MK172974
LUP-1(1)-A-6	LUP	LUP-1	-3.74526	-73.3227	1	2016-02-02	Ny. darlingi	ITS2 PCR/RFLP
LUP-1(1)-A-7	LUP	LUP-1	-3.74526	-73.3227	1	2016-02-02	Ny. darlingi	ITS2 PCR/RFLP
LUP-1(1)-A-8	LUP	LUP-1	-3.74526	-73.3227	1	2016-02-02	Ny. sp. nr. konderi	COI sequencing	110KON	MK172963
LUP-1(1)-A-9	LUP	LUP-1	-3.74526	-73.3227	1	2016-02-02	Ny. darlingi	COI sequencing	2DAR	MK172921
LUP-10(1)-A-1	LUP	LUP-10	-3.74372	-73.3243	1	2016-02-05	Ny. darlingi	ITS2 PCR/RFLP
LUP-10(1)-A-2	LUP	LUP-10	-3.74372	-73.3243	1	2016-02-05	Ny. darlingi	ITS2 PCR/RFLP
LUP-10(1)-A-3	LUP	LUP-10	-3.74372	-73.3243	1	2016-02-05	Ny. darlingi	morphological
LUP-10(1)-A-4	LUP	LUP-10	-3.74372	-73.3243	1	2016-02-05	Ny. darlingi	morphological
LUP-10(1)-A-5	LUP	LUP-10	-3.74372	-73.3243	1	2016-02-05	Ny. darlingi	ITS2 PCR/RFLP
LUP-10(1)-A-6	LUP	LUP-10	-3.74372	-73.3243	1	2016-02-05	Ny. darlingi	ITS2 PCR/RFLP
LUP-10(1)-A-7	LUP	LUP-10	-3.74372	-73.3243	1	2016-02-05	Ny. darlingi	ITS2 PCR/RFLP
LUP-11(1)-A-1	LUP	LUP-11	-3.74296	-73.3276	1	2016-02-05	Ny. dunhami	COI sequencing	2	MH723613
LUP-11(1)-A-2	LUP	LUP-11	-3.74296	-73.3276	1	2016-02-05	Ny. dunhami	COI sequencing	22	MH723633
LUP-11(1)-A-3	LUP	LUP-11	-3.74296	-73.3276	1	2016-02-05	Ny. darlingi	morphological
LUP-11(2)-A-1	LUP	LUP-11	-3.74296	-73.3276	1	2016-02-05	Ny. darlingi	ITS2 PCR/RFLP
LUP-12(1)-A-1	LUP	LUP-12	-3.74278	-73.3296	1	2016-02-05	Ny. darlingi	ITS2 PCR/RFLP
LUP-12(1)-A-10	LUP	LUP-12	-3.74278	-73.3296	1	2016-02-05	Ny. darlingi	morphological
LUP-12(1)-A-11	LUP	LUP-12	-3.74278	-73.3296	1	2016-02-05	Ny. darlingi	morphological
LUP-12(1)-A-12	LUP	LUP-12	-3.74278	-73.3296	1	2016-02-05	Ny. darlingi	morphological
LUP-12(1)-A-13	LUP	LUP-12	-3.74278	-73.3296	1	2016-02-05	Ny. darlingi	morphological
LUP-12(1)-A-14	LUP	LUP-12	-3.74278	-73.3296	1	2016-02-05	Ny. darlingi	ITS2 PCR/RFLP
LUP-12(1)-A-16	LUP	LUP-12	-3.74278	-73.3296	1	2016-02-05	Ny. sp. nr. konderi	COI sequencing	143KON	MK172994
LUP-12(1)-A-2	LUP	LUP-12	-3.74278	-73.3296	1	2016-02-05	Ny. dunhami	COI sequencing	23	MH723634
LUP-12(1)-A-3	LUP	LUP-12	-3.74278	-73.3296	1	2016-02-05	Ny. darlingi	ITS2 PCR/RFLP
LUP-12(1)-A-4	LUP	LUP-12	-3.74278	-73.3296	1	2016-02-05	An. forattinii/costai/mediopunctatus	COI sequencing	10FCM	MK173013
LUP-12(1)-A-5	LUP	LUP-12	-3.74278	-73.3296	1	2016-02-05	Ny. darlingi	morphological
LUP-12(1)-A-6	LUP	LUP-12	-3.74278	-73.3296	1	2016-02-05	Ny. rangeli	COI sequencing	1RAN	MK172908
LUP-12(1)-A-7	LUP	LUP-12	-3.74278	-73.3296	1	2016-02-05	Ny. darlingi	morphological
LUP-12(1)-A-8	LUP	LUP-12	-3.74278	-73.3296	1	2016-02-05	Ny. darlingi	ITS2 PCR/RFLP
LUP-12(2)-A-1	LUP	LUP-12	-3.74278	-73.3296	1	2016-02-05	Ny. darlingi	morphological
LUP-12(2)-A-10	LUP	LUP-12	-3.74278	-73.3296	1	2016-02-05	Ny. darlingi	ITS2 PCR/RFLP
LUP-12(2)-A-2	LUP	LUP-12	-3.74278	-73.3296	1	2016-02-05	Ny. darlingi	morphological
LUP-12(2)-A-3	LUP	LUP-12	-3.74278	-73.3296	1	2016-02-05	Ny. darlingi	ITS2 PCR/RFLP
LUP-12(2)-A-5	LUP	LUP-12	-3.74278	-73.3296	1	2016-02-05	Ny. darlingi	ITS2 PCR/RFLP
LUP-12(2)-A-6	LUP	LUP-12	-3.74278	-73.3296	1	2016-02-05	Ny. darlingi	morphological
LUP-12(2)-A-7	LUP	LUP-12	-3.74278	-73.3296	1	2016-02-05	Ny. darlingi	ITS2 PCR/RFLP
LUP-12(2)-A-9	LUP	LUP-12	-3.74278	-73.3296	1	2016-02-05	Ny. darlingi	ITS2 PCR/RFLP
LUP-13(1)-A-1	LUP	LUP-13	-3.74567	-73.3233	1	2016-02-05	Ny. darlingi	ITS2 PCR/RFLP
LUP-13(1)-A-10	LUP	LUP-13	-3.74567	-73.3233	1	2016-02-05	Ny. sp. nr. konderi	COI sequencing	146KON	MK172997
LUP-13(1)-A-2	LUP	LUP-13	-3.74567	-73.3233	1	2016-02-05	Ny. darlingi	ITS2 PCR/RFLP
LUP-13(1)-A-3	LUP	LUP-13	-3.74567	-73.3233	1	2016-02-05	Ny. darlingi	ITS2 PCR/RFLP
LUP-13(1)-A-4	LUP	LUP-13	-3.74567	-73.3233	1	2016-02-05	Ny. darlingi	ITS2 PCR/RFLP
LUP-13(1)-A-5	LUP	LUP-13	-3.74567	-73.3233	1	2016-02-05	Ny. darlingi	ITS2 PCR/RFLP
LUP-13(1)-A-6	LUP	LUP-13	-3.74567	-73.3233	1	2016-02-05	Ny. rangeli	ITS2 PCR/RFLP
LUP-13(1)-A-7	LUP	LUP-13	-3.74567	-73.3233	1	2016-02-05	Ny. darlingi	morphological
LUP-13(1)-A-8	LUP	LUP-13	-3.74567	-73.3233	1	2016-02-05	Ny. darlingi	morphological
LUP-13(1)-A-9	LUP	LUP-13	-3.74567	-73.3233	1	2016-02-05	Ny. darlingi	ITS2 PCR/RFLP
LUP-13(2)-A-1	LUP	LUP-13	-3.74567	-73.3233	1	2016-02-05	Ny. darlingi	ITS2 PCR/RFLP
LUP-2(1)-A-1	LUP	LUP-2	-3.74518	-73.323	1	2016-02-02	Ny. darlingi	ITS2 PCR/RFLP
LUP-2(1)-A-10	LUP	LUP-2	-3.74518	-73.323	1	2016-02-02	Ny. darlingi	morphological
LUP-2(1)-A-2	LUP	LUP-2	-3.74518	-73.323	1	2016-02-02	Ny. darlingi	ITS2 PCR/RFLP
LUP-2(1)-A-3	LUP	LUP-2	-3.74518	-73.323	1	2016-02-02	Ny. darlingi	ITS2 PCR/RFLP
LUP-2(1)-A-4	LUP	LUP-2	-3.74518	-73.323	1	2016-02-02	Ny. darlingi	ITS2 PCR/RFLP
LUP-2(1)-A-5	LUP	LUP-2	-3.74518	-73.323	1	2016-02-02	Ny. darlingi	morphological
LUP-2(1)-A-6	LUP	LUP-2	-3.74518	-73.323	1	2016-02-02	Ny. dunhami	COI sequencing	none; poor quality sequence	none; poor quality sequence
LUP-2(1)-A-7	LUP	LUP-2	-3.74518	-73.323	1	2016-02-02	Ny. darlingi	ITS2 PCR/RFLP
LUP-2(1)-A-8	LUP	LUP-2	-3.74518	-73.323	1	2016-02-02	Ny. darlingi	ITS2 PCR/RFLP
LUP-3(1)-A-1	LUP	LUP-3	-3.74525	-73.3231	1	2016-02-03	Ny. darlingi	COI sequencing	1DAR	MK172920
LUP-3(1)-A-2	LUP	LUP-3	-3.74525	-73.3231	1	2016-02-03	Ny. darlingi	COI sequencing	1DAR	MK172920
LUP-3(1)-A-4	LUP	LUP-3	-3.74525	-73.3231	1	2016-02-03	Ny. darlingi	ITS2 PCR/RFLP
LUP-4(1)-A-1	LUP	LUP-4	-3.74397	-73.325	1	2016-02-03	Ny. sp. nr. konderi	COI sequencing	none; poor quality sequence	none; poor quality sequence
LUP-5(1)-A-1	LUP	LUP-5	-3.74326	-73.3258	1	2016-02-03	Ny. darlingi	ITS2 PCR/RFLP
LUP-5(1)-A-2	LUP	LUP-5	-3.74326	-73.3258	1	2016-02-03	Ny. darlingi	morphological
LUP-5(1)-A-3	LUP	LUP-5	-3.74326	-73.3258	1	2016-02-03	Ny. sp. nr. konderi	COI sequencing	107KON	MK172962
LUP-5(1)-A-4	LUP	LUP-5	-3.74326	-73.3258	1	2016-02-03	Ny. sp. nr. konderi	COI sequencing	141KON	MK172992
LUP-5(1)-A-5	LUP	LUP-5	-3.74326	-73.3258	1	2016-02-03	Ny. darlingi	morphological
LUP-6(1)-A-2	LUP	LUP-6	-3.74488	-73.3237	1	2016-02-03	Ny. darlingi	ITS2 PCR/RFLP
LUP-6(1)-A-3	LUP	LUP-6	-3.74488	-73.3237	1	2016-02-03	Ny. darlingi	morphological
LUP-6(1)-A-4	LUP	LUP-6	-3.74488	-73.3237	1	2016-02-03	Ny. darlingi	morphological
LUP-6(1)-A-5	LUP	LUP-6	-3.74488	-73.3237	1	2016-02-03	Ny. darlingi	ITS2 PCR/RFLP
LUP-6(1)-A-6	LUP	LUP-6	-3.74488	-73.3237	1	2016-02-03	Ny. darlingi	ITS2 PCR/RFLP
LUP-7(1)-A-1	LUP	LUP-7	-3.74369	-73.3249	1	2016-02-03	Ny. darlingi	morphological
LUP-8(1)-A-1	LUP	LUP-8	-3.74378	-73.3254	1	2016-02-03	Ny. darlingi	morphological
LUP-8(1)-A-10	LUP	LUP-8	-3.74378	-73.3254	1	2016-02-03	Ny. sp. nr. konderi	COI sequencing	107KON	MK172962
LUP-8(1)-A-11	LUP	LUP-8	-3.74378	-73.3254	1	2016-02-03	Ny. darlingi	ITS2 PCR/RFLP
LUP-8(1)-A-2	LUP	LUP-8	-3.74378	-73.3254	1	2016-02-03	Ny. benarrochi B	COI sequencing	5BEN	MK172897
LUP-8(1)-A-3	LUP	LUP-8	-3.74378	-73.3254	1	2016-02-03	Ny. darlingi	morphological
LUP-8(1)-A-4	LUP	LUP-8	-3.74378	-73.3254	1	2016-02-03	Ny. darlingi	morphological
LUP-8(1)-A-5	LUP	LUP-8	-3.74378	-73.3254	1	2016-02-03	Ny. sp. nr. konderi	COI sequencing	138KON	MK172989
LUP-8(1)-A-6	LUP	LUP-8	-3.74378	-73.3254	1	2016-02-03	Ny. darlingi	ITS2 PCR/RFLP
LUP-8(1)-A-7	LUP	LUP-8	-3.74378	-73.3254	1	2016-02-03	Ny. darlingi	COI sequencing	2DAR	MK172921
LUP-8(1)-A-8	LUP	LUP-8	-3.74378	-73.3254	1	2016-02-03	Ny. sp. nr. konderi	COI sequencing	139KON	MK172990
LUP-8(1)-A-9	LUP	LUP-8	-3.74378	-73.3254	1	2016-02-03	Ny. darlingi	ITS2 PCR/RFLP
LUP-9(1)-A-10	LUP	LUP-9	-3.74367	-73.3257	1	2016-02-04	Ny. benarrochi B	COI sequencing	2BEN	MK172894
LUP-9(1)-A-11	LUP	LUP-9	-3.74367	-73.3257	1	2016-02-04	Ny. darlingi	COI sequencing	2DAR	MK172921
LUP-9(1)-A-12	LUP	LUP-9	-3.74367	-73.3257	1	2016-02-04	Ny. darlingi	ITS2 PCR/RFLP
LUP-9(1)-A-13	LUP	LUP-9	-3.74367	-73.3257	1	2016-02-04	Ny. darlingi	ITS2 PCR/RFLP
LUP-9(1)-A-2	LUP	LUP-9	-3.74367	-73.3257	1	2016-02-04	Ny. darlingi	ITS2 PCR/RFLP
LUP-9(1)-A-3	LUP	LUP-9	-3.74367	-73.3257	1	2016-02-04	Ny. benarrochi B	COI sequencing	1BEN	MK172893
LUP-9(1)-A-4	LUP	LUP-9	-3.74367	-73.3257	1	2016-02-04	Ny. darlingi	ITS2 PCR/RFLP
LUP-9(1)-A-6	LUP	LUP-9	-3.74367	-73.3257	1	2016-02-04	Ny. darlingi	ITS2 PCR/RFLP
LUP-9(1)-A-7	LUP	LUP-9	-3.74367	-73.3257	1	2016-02-04	Ny. darlingi	morphological
LUP-9(1)-A-8	LUP	LUP-9	-3.74367	-73.3257	1	2016-02-04	Ny. darlingi	ITS2 PCR/RFLP
LUP-9(1)-A-9	LUP	LUP-9	-3.74367	-73.3257	1	2016-02-04	Ny. darlingi	ITS2 PCR/RFLP
LUP-1(1)-B-1	LUP	LUP-1	-3.74526	-73.3227	2	2016-04-08	Ny. darlingi	ITS2 PCR/RFLP
LUP-1(1)-B-2	LUP	LUP-1	-3.74526	-73.3227	2	2016-04-08	Ny. sp. nr. konderi	COI sequencing	107KON	MK172962
LUP-1(1)-B-3	LUP	LUP-1	-3.74526	-73.3227	2	2016-04-08	Ny. darlingi	ITS2 PCR/RFLP
LUP-1(1)-B-4	LUP	LUP-1	-3.74526	-73.3227	2	2016-04-08	Ny. darlingi	morphological
LUP-1(1)-B-7	LUP	LUP-1	-3.74526	-73.3227	2	2016-04-08	Ny. darlingi	ITS2 PCR/RFLP
LUP-1(1)-B-8	LUP	LUP-1	-3.74526	-73.3227	2	2016-04-08	Ny. sp. nr. konderi	COI sequencing	107KON	MK172962
LUP-11(1)-B-1	LUP	LUP-11	-3.74296	-73.3276	2	2016-04-10	Ny. darlingi	ITS2 PCR/RFLP
LUP-12(1)-B-1	LUP	LUP-12	-3.74278	-73.3296	2	2016-04-11	Ny. darlingi	ITS2 PCR/RFLP
LUP-12(1)-B-10	LUP	LUP-12	-3.74278	-73.3296	2	2016-04-11	Ny. darlingi	morphological
LUP-12(1)-B-11	LUP	LUP-12	-3.74278	-73.3296	2	2016-04-11	An. mattogrossensis	COI sequencing	4MAT	MK172926
LUP-12(1)-B-12	LUP	LUP-12	-3.74278	-73.3296	2	2016-04-11	Ny. darlingi	ITS2 PCR/RFLP
LUP-12(1)-B-14	LUP	LUP-12	-3.74278	-73.3296	2	2016-04-11	Ny. sp. nr. konderi	COI sequencing	123KON	MK172974
LUP-12(1)-B-15	LUP	LUP-12	-3.74278	-73.3296	2	2016-04-11	Ny. darlingi	ITS2 PCR/RFLP
LUP-12(1)-B-16	LUP	LUP-12	-3.74278	-73.3296	2	2016-04-11	Ny. sp. nr. konderi	COI sequencing	122KON	MK172973
LUP-12(1)-B-17	LUP	LUP-12	-3.74278	-73.3296	2	2016-04-11	Ny. darlingi	ITS2 PCR/RFLP
LUP-12(1)-B-18	LUP	LUP-12	-3.74278	-73.3296	2	2016-04-11	Ny. darlingi	ITS2 PCR/RFLP
LUP-12(1)-B-19	LUP	LUP-12	-3.74278	-73.3296	2	2016-04-11	Ny. sp. nr. konderi	COI sequencing	144KON	MK172995
LUP-12(1)-B-2	LUP	LUP-12	-3.74278	-73.3296	2	2016-04-11	Ny. rangeli	ITS2 PCR/RFLP
LUP-12(1)-B-20	LUP	LUP-12	-3.74278	-73.3296	2	2016-04-11	Ny. darlingi	ITS2 PCR/RFLP
LUP-12(1)-B-21	LUP	LUP-12	-3.74278	-73.3296	2	2016-04-11	Ny. benarrochi B	COI sequencing	3BEN	MK172895
LUP-12(1)-B-22	LUP	LUP-12	-3.74278	-73.3296	2	2016-04-11	Ny. benarrochi B	COI sequencing	4BEN	MK172896
LUP-12(1)-B-3	LUP	LUP-12	-3.74278	-73.3296	2	2016-04-11	Ny. darlingi	COI sequencing	2DAR	MK172921
LUP-12(1)-B-4	LUP	LUP-12	-3.74278	-73.3296	2	2016-04-11	Ny. dunhami	COI sequencing	24	MH723635
LUP-12(1)-B-5	LUP	LUP-12	-3.74278	-73.3296	2	2016-04-11	Ny. darlingi	ITS2 PCR/RFLP
LUP-12(1)-B-6	LUP	LUP-12	-3.74278	-73.3296	2	2016-04-11	Ny. darlingi	morphological
LUP-12(1)-B-7	LUP	LUP-12	-3.74278	-73.3296	2	2016-04-11	Ny. darlingi	ITS2 PCR/RFLP
LUP-12(1)-B-8	LUP	LUP-12	-3.74278	-73.3296	2	2016-04-11	Ny. darlingi	ITS2 PCR/RFLP
LUP-12(2)-B-1	LUP	LUP-12	-3.74278	-73.3296	2	2016-04-11	Ny. rangeli	ITS2 PCR/RFLP
LUP-12(2)-B-2	LUP	LUP-12	-3.74278	-73.3296	2	2016-04-11	Ny. dunhami	COI sequencing	26	MH723637
LUP-12(2)-B-3	LUP	LUP-12	-3.74278	-73.3296	2	2016-04-11	Ny. darlingi	COI sequencing	2DAR	MK172921
LUP-12(2)-B-5	LUP	LUP-12	-3.74278	-73.3296	2	2016-04-11	Ny. darlingi	ITS2 PCR/RFLP
LUP-12(2)-B-6	LUP	LUP-12	-3.74278	-73.3296	2	2016-04-11	Ny. darlingi	ITS2 PCR/RFLP
LUP-12(2)-B-8	LUP	LUP-12	-3.74278	-73.3296	2	2016-04-11	Ny. darlingi	morphological
LUP-13(1)-B-1	LUP	LUP-13	-3.74567	-73.3233	2	2016-04-11	Ny. darlingi	ITS2 PCR/RFLP
LUP-13(1)-B-2	LUP	LUP-13	-3.74567	-73.3233	2	2016-04-11	Ny. sp. nr. konderi	COI sequencing	136KON	MK172987
LUP-13(1)-B-3	LUP	LUP-13	-3.74567	-73.3233	2	2016-04-11	Ny. darlingi	morphological
LUP-13(1)-B-4	LUP	LUP-13	-3.74567	-73.3233	2	2016-04-11	An. forattinii/costai/mediopunctatus	COI sequencing	6FCM	MK173009
LUP-13(1)-B-5	LUP	LUP-13	-3.74567	-73.3233	2	2016-04-11	Ny. rangeli	ITS2 PCR/RFLP
LUP-2(1)-B-1	LUP	LUP-2	-3.74518	-73.323	2	2016-04-08	Ny. darlingi	morphological
LUP-2(1)-B-10	LUP	LUP-2	-3.74518	-73.323	2	2016-04-08	Ny. darlingi	morphological
LUP-2(1)-B-11	LUP	LUP-2	-3.74518	-73.323	2	2016-04-08	Ny. dunhami	COI sequencing	9	MH723620
LUP-2(1)-B-2	LUP	LUP-2	-3.74518	-73.323	2	2016-04-08	Ny. darlingi	ITS2 PCR/RFLP
LUP-2(1)-B-3	LUP	LUP-2	-3.74518	-73.323	2	2016-04-08	Ny. rangeli	ITS2 PCR/RFLP
LUP-2(1)-B-4	LUP	LUP-2	-3.74518	-73.323	2	2016-04-08	Ny. darlingi	ITS2 PCR/RFLP
LUP-2(1)-B-5	LUP	LUP-2	-3.74518	-73.323	2	2016-04-08	Ny. darlingi	morphological
LUP-2(1)-B-6	LUP	LUP-2	-3.74518	-73.323	2	2016-04-08	Ny. darlingi	ITS2 PCR/RFLP
LUP-2(1)-B-7	LUP	LUP-2	-3.74518	-73.323	2	2016-04-08	Ny. darlingi	ITS2 PCR/RFLP
LUP-2(1)-B-8	LUP	LUP-2	-3.74518	-73.323	2	2016-04-08	Ny. rangeli	ITS2 PCR/RFLP
LUP-5(1)-B-1	LUP	LUP-5	-3.74326	-73.3258	2	2016-04-09	Ny. rangeli	COI sequencing	1RAN	MK172908
LUP-5(1)-B-2	LUP	LUP-5	-3.74326	-73.3258	2	2016-04-09	Ny. rangeli	ITS2 PCR/RFLP
LUP-5(1)-B-3	LUP	LUP-5	-3.74326	-73.3258	2	2016-04-09	Ny. darlingi	morphological
LUP-6(1)-B-1	LUP	LUP-6	-3.74488	-73.3237	2	2016-04-09	Ny. darlingi	ITS2 PCR/RFLP
LUP-6(1)-B-2	LUP	LUP-6	-3.74488	-73.3237	2	2016-04-09	Ny. darlingi	morphological
LUP-6(1)-B-3	LUP	LUP-6	-3.74488	-73.3237	2	2016-04-09	Ny. darlingi	ITS2 PCR/RFLP
LUP-6(1)-B-4	LUP	LUP-6	-3.74488	-73.3237	2	2016-04-09	Ny. darlingi	ITS2 PCR/RFLP
LUP-8(1)-B-1	LUP	LUP-8	-3.74378	-73.3254	2	2016-04-09	Ny. darlingi	morphological
LUP-8(1)-B-10	LUP	LUP-8	-3.74378	-73.3254	2	2016-04-09	Ny. darlingi	ITS2 PCR/RFLP
LUP-8(1)-B-11	LUP	LUP-8	-3.74378	-73.3254	2	2016-04-09	Ny. darlingi	ITS2 PCR/RFLP
LUP-8(1)-B-12	LUP	LUP-8	-3.74378	-73.3254	2	2016-04-09	Ny. sp. nr. konderi	COI sequencing	142KON	MK172993
LUP-8(1)-B-13	LUP	LUP-8	-3.74378	-73.3254	2	2016-04-09	Ny. sp. nr. konderi	COI sequencing	140KON	MK172991
LUP-8(1)-B-14	LUP	LUP-8	-3.74378	-73.3254	2	2016-04-09	Ny. darlingi	ITS2 PCR/RFLP
LUP-8(1)-B-15	LUP	LUP-8	-3.74378	-73.3254	2	2016-04-09	Ny. darlingi	COI sequencing	2DAR	MK172921
LUP-8(1)-B-16	LUP	LUP-8	-3.74378	-73.3254	2	2016-04-09	Ny. darlingi	ITS2 PCR/RFLP
LUP-8(1)-B-17	LUP	LUP-8	-3.74378	-73.3254	2	2016-04-09	Ny. darlingi	ITS2 PCR/RFLP
LUP-8(1)-B-18	LUP	LUP-8	-3.74378	-73.3254	2	2016-04-09	Ny. sp. nr. konderi	COI sequencing	107KON	MK172962
LUP-8(1)-B-2	LUP	LUP-8	-3.74378	-73.3254	2	2016-04-09	Ny. darlingi	ITS2 PCR/RFLP
LUP-8(1)-B-3	LUP	LUP-8	-3.74378	-73.3254	2	2016-04-09	Ny. darlingi	morphological
LUP-8(1)-B-4	LUP	LUP-8	-3.74378	-73.3254	2	2016-04-09	Ny. darlingi	ITS2 PCR/RFLP
LUP-8(1)-B-5	LUP	LUP-8	-3.74378	-73.3254	2	2016-04-09	Ny. darlingi	ITS2 PCR/RFLP
LUP-8(1)-B-6	LUP	LUP-8	-3.74378	-73.3254	2	2016-04-09	Ny. darlingi	ITS2 PCR/RFLP
LUP-8(1)-B-7	LUP	LUP-8	-3.74378	-73.3254	2	2016-04-09	Ny. dunhami	COI sequencing	20	MH723631
LUP-8(1)-B-8	LUP	LUP-8	-3.74378	-73.3254	2	2016-04-09	Ny. darlingi	ITS2 PCR/RFLP
LUP-8(1)-B-9	LUP	LUP-8	-3.74378	-73.3254	2	2016-04-09	Ny. dunhami	COI sequencing	21	MH723632
LUP-9(1)-B-1	LUP	LUP-9	-3.74367	-73.3257	2	2016-04-10	Ny. darlingi	ITS2 PCR/RFLP
LUP-9(1)-B-10	LUP	LUP-9	-3.74367	-73.3257	2	2016-04-10	Ny. dunhami	COI sequencing	3	MH723614
LUP-9(1)-B-11	LUP	LUP-9	-3.74367	-73.3257	2	2016-04-10	Ny. darlingi	ITS2 PCR/RFLP
LUP-9(1)-B-3	LUP	LUP-9	-3.74367	-73.3257	2	2016-04-10	Ny. darlingi	ITS2 PCR/RFLP
LUP-9(1)-B-4	LUP	LUP-9	-3.74367	-73.3257	2	2016-04-10	Ny. darlingi	ITS2 PCR/RFLP
LUP-9(1)-B-5	LUP	LUP-9	-3.74367	-73.3257	2	2016-04-10	Ny. darlingi	morphological
LUP-9(1)-B-6	LUP	LUP-9	-3.74367	-73.3257	2	2016-04-10	Ny. dunhami	ITS2 PCR/RFLP
LUP-9(1)-B-7	LUP	LUP-9	-3.74367	-73.3257	2	2016-04-10	Ny. dunhami	COI sequencing	4	MH723615
LUP-1(1)-C-1	LUP	LUP-1	-3.74526	-73.3227	3	2016-07-04	An. forattinii/costai/mediopunctatus	COI sequencing	9FCM	MK173012
LUP-12(1)-C-1	LUP	LUP-12	-3.74278	-73.3296	3	2016-07-06	Ny. dunhami	COI sequencing	3	MH723614
LUP-12(1)-C-3	LUP	LUP-12	-3.74278	-73.3296	3	2016-07-06	Ny. sp. nr. konderi	COI sequencing	119KON	MK172970
LUP-12(1)-C-4	LUP	LUP-12	-3.74278	-73.3296	3	2016-07-06	Ny. dunhami	COI sequencing	25	MH723636
LUP-12(1)-C-6	LUP	LUP-12	-3.74278	-73.3296	3	2016-07-06	Ny. darlingi	morphological
LUP-12(1)-C-7	LUP	LUP-12	-3.74278	-73.3296	3	2016-07-06	Ny. darlingi	ITS2 PCR/RFLP
LUP-12(2)-C-1	LUP	LUP-12	-3.74278	-73.3296	3	2016-07-06	Ny. sp. nr. konderi	COI sequencing	145KON	MK172996
LUP-12(2)-C-2	LUP	LUP-12	-3.74278	-73.3296	3	2016-07-06	Ny. darlingi	ITS2 PCR/RFLP
LUP-12(2)-C-4	LUP	LUP-12	-3.74278	-73.3296	3	2016-07-06	Ny. darlingi	ITS2 PCR/RFLP
LUP-12(2)-C-6	LUP	LUP-12	-3.74278	-73.3296	3	2016-07-06	Ny. darlingi	ITS2 PCR/RFLP
LUP-12(2)-C-7	LUP	LUP-12	-3.74278	-73.3296	3	2016-07-06	Ny. darlingi	ITS2 PCR/RFLP
LUP-12(2)-C-8	LUP	LUP-12	-3.74278	-73.3296	3	2016-07-06	Ny. darlingi	morphological
LUP-17(1)-C-1	LUP	LUP-17	-3.74244	-73.3285	3	2016-07-07	Ny. triannulatus s.l.	COI sequencing	21TRI	MK172954
LUP-2(1)-C-1	LUP	LUP-2	-3.74518	-73.323	3	2016-07-04	Ny. darlingi	morphological
LUP-2(1)-C-2	LUP	LUP-2	-3.74518	-73.323	3	2016-07-04	Ny. dunhami	COI sequencing	2	MH723613
LUP-2(1)-C-3	LUP	LUP-2	-3.74518	-73.323	3	2016-07-04	Ny. dunhami	COI sequencing	18	MH723629
LUP-22(1)-C-1	LUP	LUP-22	-3.74454	-73.3155	3	2016-07-07	Ny. darlingi	ITS2 PCR/RFLP
LUP-5(1)-C-1	LUP	LUP-5	-3.74326	-73.3258	3	2016-07-04	Ny. sp. nr. konderi	COI sequencing	107KON	MK172962
LUP-8(1)-C-1	LUP	LUP-8	-3.74378	-73.3254	3	2016-07-05	Ny. darlingi	morphological
LUP-8(1)-C-2	LUP	LUP-8	-3.74378	-73.3254	3	2016-07-05	Ny. darlingi	ITS2 PCR/RFLP
LUP-8(1)-C-3	LUP	LUP-8	-3.74378	-73.3254	3	2016-07-05	Ny. darlingi	morphological
LUP-9(1)-C-1	LUP	LUP-9	-3.74367	-73.3257	3	2016-07-05	Ny. darlingi	ITS2 PCR/RFLP
LUP-9(1)-C-2	LUP	LUP-9	-3.74367	-73.3257	3	2016-07-05	Ny. dunhami	COI sequencing	3	MH723614
LUP-9(1)-C-3	LUP	LUP-9	-3.74367	-73.3257	3	2016-07-05	Ny. darlingi	ITS2 PCR/RFLP
LUP-9(1)-C-4	LUP	LUP-9	-3.74367	-73.3257	3	2016-07-05	Ny. sp. nr. konderi	COI sequencing	116KON	MK172967
LUP-1(1)-D-1	LUP	LUP-1	-3.74526	-73.3227	4	2016-10-06	Ny. darlingi	ITS2 PCR/RFLP
LUP-1(1)-D-3	LUP	LUP-1	-3.74526	-73.3227	4	2016-10-06	Ny. dunhami	COI sequencing	15	MH723626
LUP-17(1)-D-1	LUP	LUP-17	-3.74244	-73.3285	4	2016-10-07	Ny. darlingi	ITS2 PCR/RFLP
LUP-17(1)-D-2	LUP	LUP-17	-3.74244	-73.3285	4	2016-10-07	Ny. darlingi	morphological
LUP-17(2)-D-1	LUP	LUP-17	-3.74244	-73.3285	4	2016-10-07	Ny. darlingi	morphological
LUP-17(2)-D-2	LUP	LUP-17	-3.74244	-73.3285	4	2016-10-07	Ny. triannulatus s.l.	ITS2 PCR/RFLP
LUP-3(1)-D-1	LUP	LUP-3	-3.74525	-73.3231	4	2016-10-06	Ny. darlingi	ITS2 PCR/RFLP
LUP-4(1)-D-1	LUP	LUP-4	-3.74397	-73.325	4	2016-10-06	Ny. darlingi	ITS2 PCR/RFLP
LUP-6(1)-D-1	LUP	LUP-6	-3.74488	-73.3237	4	2016-10-06	Ny. darlingi	ITS2 PCR/RFLP
LUP-7(1)-D-1	LUP	LUP-7	-3.74369	-73.3249	4	2016-10-06	Ny. darlingi	ITS2 PCR/RFLP
LUP-7(1)-D-2	LUP	LUP-7	-3.74369	-73.3249	4	2016-10-06	Ny. sp. nr. konderi	COI sequencing	107KON	MK172962
LUP-7(1)-D-3	LUP	LUP-7	-3.74369	-73.3249	4	2016-10-06	Ny. darlingi	ITS2 PCR/RFLP
LUP-8(1)-D-1	LUP	LUP-8	-3.74378	-73.3254	4	2016-10-06	Ny. darlingi	ITS2 PCR/RFLP
LUP-8(1)-D-2	LUP	LUP-8	-3.74378	-73.3254	4	2016-10-06	Ny. darlingi	COI sequencing	3DAR	MK172922
LUP-9(1)-D-2	LUP	LUP-9	-3.74367	-73.3257	4	2016-10-07	Ny. darlingi	ITS2 PCR/RFLP
LUP-9(1)-D-3	LUP	LUP-9	-3.74367	-73.3257	4	2016-10-07	Ny. darlingi	ITS2 PCR/RFLP
LUP-9(1)-D-5	LUP	LUP-9	-3.74367	-73.3257	4	2016-10-07	Ny. dunhami	COI sequencing	3	MH723614
LUP-9(1)-D-6	LUP	LUP-9	-3.74367	-73.3257	4	2016-10-07	Ny. rangeli	ITS2 PCR/RFLP
LUP-1(1)-E-1	LUP	LUP-1	-3.74526	-73.3227	5	2016-12-06	Ny. darlingi	ITS2 PCR/RFLP
LUP-1(1)-E-2	LUP	LUP-1	-3.74526	-73.3227	5	2016-12-06	Ny. dunhami	COI sequencing	16	MH723627
LUP-1(1)-E-4	LUP	LUP-1	-3.74526	-73.3227	5	2016-12-06	Ny. dunhami	COI sequencing	3	MH723614
LUP-1(1)-E-5	LUP	LUP-1	-3.74526	-73.3227	5	2016-12-06	Ny. sp. nr. konderi	COI sequencing	107KON	MK172962
LUP-1(1)-E-6	LUP	LUP-1	-3.74526	-73.3227	5	2016-12-06	Ny. dunhami	COI sequencing	17	MH723628
LUP-15(1)-E-1	LUP	LUP-15	-3.74324	-73.3288	5	2016-12-08	Ny. darlingi	morphological
LUP-17(1)-E-1	LUP	LUP-17	-3.74244	-73.3285	5	2016-12-09	Ny. sp. nr. konderi	COI sequencing	123KON	MK172974
LUP-17(1)-E-2	LUP	LUP-17	-3.74244	-73.3285	5	2016-12-09	Ny. darlingi	ITS2 PCR/RFLP
LUP-17(1)-E-3	LUP	LUP-17	-3.74244	-73.3285	5	2016-12-09	Ny. triannulatus s.l.	COI sequencing	22TRI	MK172955
LUP-17(1)-E-4	LUP	LUP-17	-3.74244	-73.3285	5	2016-12-09	Ny. dunhami	COI sequencing	25	MH723636
LUP-24(1)-E-1	LUP	LUP-24	-3.74402	-73.3233	5	2016-12-09	Ny. dunhami	COI sequencing	25	MH723636
LUP-3(1)-E-1	LUP	LUP-3	-3.74525	-73.3231	5	2016-12-06	Ny. darlingi	ITS2 PCR/RFLP
LUP-4(1)-E-2	LUP	LUP-4	-3.74397	-73.325	5	2016-12-06	Ny. rangeli	ITS2 PCR/RFLP
LUP-4(1)-E-3	LUP	LUP-4	-3.74397	-73.325	5	2016-12-06	Ny. darlingi	morphological
LUP-7(1)-E-1	LUP	LUP-7	-3.74369	-73.3249	5	2016-12-07	Ny. dunhami	COI sequencing	19	MH723630
LUP-7(1)-E-2	LUP	LUP-7	-3.74369	-73.3249	5	2016-12-07	Ny. dunhami	COI sequencing	9	MH723620
LUP-7(1)-E-3	LUP	LUP-7	-3.74369	-73.3249	5	2016-12-07	Ny. dunhami	COI sequencing	3	MH723614
LUP-9(1)-E-1	LUP	LUP-9	-3.74367	-73.3257	5	2016-12-07	Ny. dunhami	COI sequencing	3	MH723614
LUP-9(1)-E-2	LUP	LUP-9	-3.74367	-73.3257	5	2016-12-07	Ny. darlingi	ITS2 PCR/RFLP
LUP-9(1)-E-3	LUP	LUP-9	-3.74367	-73.3257	5	2016-12-07	Ny. darlingi	morphological
LUP-9(1)-E-4	LUP	LUP-9	-3.74367	-73.3257	5	2016-12-07	Ny. dunhami	COI sequencing	3	MH723614
LUP-1(1)-F-1	LUP	LUP-1	-3.74526	-73.3227	6	2017-01-28	Ny. darlingi	morphological
LUP-1(1)-F-2	LUP	LUP-1	-3.74526	-73.3227	6	2017-01-28	Ny. rangeli	ITS2 PCR/RFLP
LUP-1(1)-F-3	LUP	LUP-1	-3.74526	-73.3227	6	2017-01-28	Ny. darlingi	ITS2 PCR/RFLP
LUP-1(1)-F-4	LUP	LUP-1	-3.74526	-73.3227	6	2017-01-28	Ny. triannulatus s.l.	ITS2 PCR/RFLP
LUP-1(1)-F-5	LUP	LUP-1	-3.74526	-73.3227	6	2017-01-28	Ny. darlingi	ITS2 PCR/RFLP
LUP-1(1)-F-6	LUP	LUP-1	-3.74526	-73.3227	6	2017-01-28	Ny. darlingi	ITS2 PCR/RFLP
LUP-1(1)-F-7	LUP	LUP-1	-3.74526	-73.3227	6	2017-01-28	Ny. darlingi	morphological
LUP-1(1)-F-8	LUP	LUP-1	-3.74526	-73.3227	6	2017-01-28	Ny. darlingi	ITS2 PCR/RFLP
LUP-10(1)-F-1	LUP	LUP-10	-3.74372	-73.3243	6	2017-01-30	Ny. darlingi	ITS2 PCR/RFLP
LUP-10(1)-F-2	LUP	LUP-10	-3.74372	-73.3243	6	2017-01-30	Ny. triannulatus s.l.	ITS2 PCR/RFLP
LUP-10(1)-F-3	LUP	LUP-10	-3.74372	-73.3243	6	2017-01-30	Ny. darlingi	ITS2 PCR/RFLP
LUP-12(1)-F-1	LUP	LUP-12	-3.74278	-73.3296	6	2017-01-30	Ny. triannulatus s.l.	ITS2 PCR/RFLP
LUP-12(1)-F-10	LUP	LUP-12	-3.74278	-73.3296	6	2017-01-30	Ny. darlingi	morphological
LUP-12(1)-F-11	LUP	LUP-12	-3.74278	-73.3296	6	2017-01-30	Ny. darlingi	morphological
LUP-12(1)-F-2	LUP	LUP-12	-3.74278	-73.3296	6	2017-01-30	Ny. darlingi	morphological
LUP-12(1)-F-3	LUP	LUP-12	-3.74278	-73.3296	6	2017-01-30	Ny. darlingi	ITS2 PCR/RFLP
LUP-12(1)-F-4	LUP	LUP-12	-3.74278	-73.3296	6	2017-01-30	Ny. triannulatus s.l.	ITS2 PCR/RFLP
LUP-12(1)-F-5	LUP	LUP-12	-3.74278	-73.3296	6	2017-01-30	Ny. rangeli	ITS2 PCR/RFLP
LUP-12(1)-F-6	LUP	LUP-12	-3.74278	-73.3296	6	2017-01-30	Ny. triannulatus s.l.	ITS2 PCR/RFLP
LUP-12(1)-F-7	LUP	LUP-12	-3.74278	-73.3296	6	2017-01-30	Ny. darlingi	morphological
LUP-12(1)-F-8	LUP	LUP-12	-3.74278	-73.3296	6	2017-01-30	Ny. darlingi	ITS2 PCR/RFLP
LUP-12(1)-F-9	LUP	LUP-12	-3.74278	-73.3296	6	2017-01-30	Ny. triannulatus s.l.	ITS2 PCR/RFLP
LUP-13(1)-F-1	LUP	LUP-13	-3.74567	-73.3233	6	2017-01-30	Ny. darlingi	ITS2 PCR/RFLP
LUP-13(1)-F-10	LUP	LUP-13	-3.74567	-73.3233	6	2017-01-30	Ny. darlingi	ITS2 PCR/RFLP
LUP-13(1)-F-11	LUP	LUP-13	-3.74567	-73.3233	6	2017-01-31	Ny. darlingi	ITS2 PCR/RFLP
LUP-13(1)-F-13	LUP	LUP-13	-3.74567	-73.3233	6	2017-01-31	Ny. triannulatus s.l.	ITS2 PCR/RFLP
LUP-13(1)-F-2	LUP	LUP-13	-3.74567	-73.3233	6	2017-01-30	Ny. sp. nr. konderi	COI sequencing	116KON	MK172967
LUP-13(1)-F-4	LUP	LUP-13	-3.74567	-73.3233	6	2017-01-30	Ny. darlingi	morphological
LUP-13(1)-F-5	LUP	LUP-13	-3.74567	-73.3233	6	2017-01-30	An. mattogrossensis	COI sequencing	5MAT	MK172927
LUP-13(1)-F-6	LUP	LUP-13	-3.74567	-73.3233	6	2017-01-30	Ny. darlingi	ITS2 PCR/RFLP
LUP-13(1)-F-7	LUP	LUP-13	-3.74567	-73.3233	6	2017-01-30	Ny. darlingi	morphological
LUP-13(1)-F-8	LUP	LUP-13	-3.74567	-73.3233	6	2017-01-30	Ny. darlingi	ITS2 PCR/RFLP
LUP-13(1)-F-9	LUP	LUP-13	-3.74567	-73.3233	6	2017-01-30	Ny. darlingi	ITS2 PCR/RFLP
LUP-2(1)-F-1	LUP	LUP-2	-3.74518	-73.323	6	2017-01-28	Ny. darlingi	ITS2 PCR/RFLP
LUP-2(1)-F-10	LUP	LUP-2	-3.74518	-73.323	6	2017-01-28	Ny. triannulatus s.l.	ITS2 PCR/RFLP
LUP-2(1)-F-11	LUP	LUP-2	-3.74518	-73.323	6	2017-01-28	Ny. darlingi	morphological
LUP-2(1)-F-12	LUP	LUP-2	-3.74518	-73.323	6	2017-01-28	Ny. triannulatus s.l.	ITS2 PCR/RFLP
LUP-2(1)-F-2	LUP	LUP-2	-3.74518	-73.323	6	2017-01-28	Ny. triannulatus s.l.	ITS2 PCR/RFLP
LUP-2(1)-F-3	LUP	LUP-2	-3.74518	-73.323	6	2017-01-28	Ny. darlingi	morphological
LUP-2(1)-F-4	LUP	LUP-2	-3.74518	-73.323	6	2017-01-28	Ny. rangeli	ITS2 PCR/RFLP
LUP-2(1)-F-5	LUP	LUP-2	-3.74518	-73.323	6	2017-01-28	Ny. darlingi	morphological
LUP-2(1)-F-6	LUP	LUP-2	-3.74518	-73.323	6	2017-01-28	Ny. triannulatus s.l.	ITS2 PCR/RFLP
LUP-2(1)-F-7	LUP	LUP-2	-3.74518	-73.323	6	2017-01-28	Ny. rangeli	ITS2 PCR/RFLP
LUP-2(1)-F-8	LUP	LUP-2	-3.74518	-73.323	6	2017-01-28	Ny. rangeli	ITS2 PCR/RFLP
LUP-2(1)-F-9	LUP	LUP-2	-3.74518	-73.323	6	2017-01-28	Ny. darlingi	morphological
LUP-3(1)-F-1	LUP	LUP-3	-3.74525	-73.3231	6	2017-01-28	Ny. darlingi	ITS2 PCR/RFLP
LUP-3(1)-F-2	LUP	LUP-3	-3.74525	-73.3231	6	2017-01-28	Ny. rangeli	ITS2 PCR/RFLP
LUP-3(1)-F-3	LUP	LUP-3	-3.74525	-73.3231	6	2017-01-28	Ny. darlingi	ITS2 PCR/RFLP
LUP-3(1)-F-5	LUP	LUP-3	-3.74525	-73.3231	6	2017-01-28	Ny. darlingi	morphological
LUP-5(1)-F-2	LUP	LUP-5	-3.74326	-73.3258	6	2017-01-29	Ny. triannulatus s.l.	ITS2 PCR/RFLP
LUP-5(1)-F-3	LUP	LUP-5	-3.74326	-73.3258	6	2017-01-29	Ny. triannulatus s.l.	ITS2 PCR/RFLP
LUP-5(1)-F-4	LUP	LUP-5	-3.74326	-73.3258	6	2017-01-29	Ny. darlingi	ITS2 PCR/RFLP
LUP-5(1)-F-5	LUP	LUP-5	-3.74326	-73.3258	6	2017-01-29	Ny. triannulatus s.l.	ITS2 PCR/RFLP
LUP-6(1)-F-1	LUP	LUP-6	-3.74488	-73.3237	6	2017-01-29	Ny. darlingi	ITS2 PCR/RFLP
LUP-6(1)-F-2	LUP	LUP-6	-3.74488	-73.3237	6	2017-01-29	Ny. rangeli	ITS2 PCR/RFLP
LUP-8(1)-F-1	LUP	LUP-8	-3.74378	-73.3254	6	2017-01-29	Ny. darlingi	morphological
LUP-8(1)-F-10	LUP	LUP-8	-3.74378	-73.3254	6	2017-01-29	Ny. darlingi	ITS2 PCR/RFLP
LUP-8(1)-F-11	LUP	LUP-8	-3.74378	-73.3254	6	2017-01-29	Ny. triannulatus s.l.	ITS2 PCR/RFLP
LUP-8(1)-F-12	LUP	LUP-8	-3.74378	-73.3254	6	2017-01-29	Ny. triannulatus s.l.	ITS2 PCR/RFLP
LUP-8(1)-F-13	LUP	LUP-8	-3.74378	-73.3254	6	2017-01-29	Ny. darlingi	ITS2 PCR/RFLP
LUP-8(1)-F-14	LUP	LUP-8	-3.74378	-73.3254	6	2017-01-29	Ny. darlingi	ITS2 PCR/RFLP
LUP-8(1)-F-2	LUP	LUP-8	-3.74378	-73.3254	6	2017-01-29	Ny. triannulatus s.l.	ITS2 PCR/RFLP
LUP-8(1)-F-3	LUP	LUP-8	-3.74378	-73.3254	6	2017-01-29	An. forattinii/costai/mediopunctatus	COI sequencing	11FCM	MK173014
LUP-8(1)-F-4	LUP	LUP-8	-3.74378	-73.3254	6	2017-01-29	Ny. darlingi	ITS2 PCR/RFLP
LUP-8(1)-F-5	LUP	LUP-8	-3.74378	-73.3254	6	2017-01-29	Ny. rangeli	ITS2 PCR/RFLP
LUP-8(1)-F-6	LUP	LUP-8	-3.74378	-73.3254	6	2017-01-29	Ny. darlingi	ITS2 PCR/RFLP
LUP-8(1)-F-7	LUP	LUP-8	-3.74378	-73.3254	6	2017-01-29	Ny. rangeli	ITS2 PCR/RFLP
LUP-8(1)-F-9	LUP	LUP-8	-3.74378	-73.3254	6	2017-01-29	Ny. darlingi	ITS2 PCR/RFLP
LUP-9(1)-F-1	LUP	LUP-9	-3.74367	-73.3257	6	2017-01-30	Ny. rangeli	ITS2 PCR/RFLP
LUP-9(1)-F-10	LUP	LUP-9	-3.74367	-73.3257	6	2017-01-30	Ny. triannulatus s.l.	ITS2 PCR/RFLP
LUP-9(1)-F-2	LUP	LUP-9	-3.74367	-73.3257	6	2017-01-30	Ny. rangeli	ITS2 PCR/RFLP
LUP-9(1)-F-3	LUP	LUP-9	-3.74367	-73.3257	6	2017-01-30	Ny. darlingi	ITS2 PCR/RFLP
LUP-9(1)-F-4	LUP	LUP-9	-3.74367	-73.3257	6	2017-01-30	Ny. triannulatus s.l.	ITS2 PCR/RFLP
LUP-9(1)-F-5	LUP	LUP-9	-3.74367	-73.3257	6	2017-01-30	Ny. darlingi	ITS2 PCR/RFLP
LUP-9(1)-F-6	LUP	LUP-9	-3.74367	-73.3257	6	2017-01-30	Ny. darlingi	morphological
LUP-9(1)-F-7	LUP	LUP-9	-3.74367	-73.3257	6	2017-01-30	Ny. darlingi	morphological
LUP-9(1)-F-8	LUP	LUP-9	-3.74367	-73.3257	6	2017-01-30	Ny. darlingi	ITS2 PCR/RFLP
LUP-9(1)-F-9	LUP	LUP-9	-3.74367	-73.3257	6	2017-01-30	Ny. darlingi	ITS2 PCR/RFLP
NHO-1(1)-A-1	NHO	NHO-1	-4.06336	-73.4426	1	2016-01-20	Ny. rangeli	ITS2 PCR/RFLP
NHO-1(1)-A-2	NHO	NHO-1	-4.06336	-73.4426	1	2016-01-20	Ny. sp. nr. konderi	COI sequencing	107KON	MK172962
NHO-1(1)-A-3	NHO	NHO-1	-4.06336	-73.4426	1	2016-01-20	Ny. benarrochi B	COI sequencing	6BEN	MK172898
NHO-1(1)-A-4	NHO	NHO-1	-4.06336	-73.4426	1	2016-01-20	Ny. darlingi	ITS2 PCR/RFLP
NHO-1(1)-A-5	NHO	NHO-1	-4.06336	-73.4426	1	2016-01-20	Ny. benarrochi B	COI sequencing	7BEN	MK172899
NHO-1(2)-A-1	NHO	NHO-1	-4.06336	-73.4426	1	2016-01-20	Ny. dunhami	COI sequencing	10	MH723621
NHO-1(2)-A-2	NHO	NHO-1	-4.06336	-73.4426	1	2016-01-20	Ny. sp. nr. konderi	COI sequencing	110KON	MK172963
NHO-1(2)-A-3	NHO	NHO-1	-4.06336	-73.4426	1	2016-01-20	Ny. rangeli	ITS2 PCR/RFLP
NHO-1(2)-A-4	NHO	NHO-1	-4.06336	-73.4426	1	2016-01-20	Ny. darlingi	morphological
NHO-1-A-11	NHO	NHO-1	-4.06336	-73.4426	1	2016-01-20	Ny. dunhami	COI sequencing	27	MH723638
NHO-2(1)-A-1	NHO	NHO-2	-4.05434	-73.4391	1	2016-01-21	Ny. sp. nr. konderi	COI sequencing	136KON	MK172987
NHO-2(1)-A-2	NHO	NHO-2	-4.05434	-73.4391	1	2016-01-21	An. mattogrossensis	COI sequencing	6MAT	MK172928
NHO-2(1)-A-3	NHO	NHO-2	-4.05434	-73.4391	1	2016-01-21	Ny. darlingi	ITS2 PCR/RFLP
NHO-3(1)-A-1	NHO	NHO-3	-4.06391	-73.4399	1	2016-01-21	Ny. sp. nr. konderi	COI sequencing	38KON	MK172961
NHO-3(1)-A-2	NHO	NHO-3	-4.06391	-73.4399	1	2016-01-21	Ny. sp. nr. konderi	COI sequencing	107KON	MK172962
NHO-3(1)-A-3	NHO	NHO-3	-4.06391	-73.4399	1	2016-01-21	Ny. darlingi	ITS2 PCR/RFLP
NHO-4(1)-A-1	NHO	NHO-4	-4.06117	-73.4409	1	2016-01-21	Ny. darlingi	ITS2 PCR/RFLP
NHO-4(2)-A-1	NHO	NHO-4	-4.06117	-73.4409	1	2016-01-21	Ny. darlingi	ITS2 PCR/RFLP
NHO-4(2)-A-2	NHO	NHO-4	-4.06117	-73.4409	1	2016-01-21	Ny. darlingi	ITS2 PCR/RFLP
NHO-4(2)-A-4	NHO	NHO-4	-4.06117	-73.4409	1	2016-01-21	Ny. darlingi	ITS2 PCR/RFLP
NHO-4(2)-A-6	NHO	NHO-4	-4.06117	-73.4409	1	2016-01-21	Ny. dunhami	COI sequencing	17	MH723628
NHO-5(1)-A-10	NHO	NHO-5	-4.06117	-73.4414	1	2016-01-22	Ny. darlingi	morphological
NHO-5(1)-A-11	NHO	NHO-5	-4.06117	-73.4414	1	2016-01-22	Ny. dunhami	COI sequencing	10	MH723621
NHO-5(1)-A-12	NHO	NHO-5	-4.06117	-73.4414	1	2016-01-22	Ny. rangeli	ITS2 PCR/RFLP
NHO-5(1)-A-13	NHO	NHO-5	-4.06117	-73.4414	1	2016-01-22	Ny. darlingi	morphological
NHO-5(1)-A-2	NHO	NHO-5	-4.06117	-73.4414	1	2016-01-22	Ny. darlingi	ITS2 PCR/RFLP
NHO-5(1)-A-3	NHO	NHO-5	-4.06117	-73.4414	1	2016-01-22	Ny. darlingi	COI sequencing	1DAR	MK172920
NHO-5(1)-A-4	NHO	NHO-5	-4.06117	-73.4414	1	2016-01-22	Ny. benarrochi B	COI sequencing	8BEN	MK172900
NHO-5(1)-A-5	NHO	NHO-5	-4.06117	-73.4414	1	2016-01-22	Ny. darlingi	ITS2 PCR/RFLP
NHO-5(1)-A-6	NHO	NHO-5	-4.06117	-73.4414	1	2016-01-22	Ny. dunhami	COI sequencing	4	MH723615
NHO-5(1)-A-8	NHO	NHO-5	-4.06117	-73.4414	1	2016-01-22	Ny. sp. nr. konderi	COI sequencing	148KON	MK172999
NHO-5(1)-A-9	NHO	NHO-5	-4.06117	-73.4414	1	2016-01-22	Ny. dunhami	COI sequencing	29	MH723640
NHO-5(2)-A-3	NHO	NHO-5	-4.06117	-73.4414	1	2016-01-22	Ny. darlingi	ITS2 PCR/RFLP
NHO-5(2)-A-4	NHO	NHO-5	-4.06117	-73.4414	1	2016-01-22	Ny. darlingi	ITS2 PCR/RFLP
NHO-6(1)-A-1	NHO	NHO-6	-4.06177	-73.4389	1	2016-01-23	Ny. dunhami	COI sequencing	2	MH723613
NHO-6(1)-A-2	NHO	NHO-6	-4.06177	-73.4389	1	2016-01-23	Ny. darlingi	ITS2 PCR/RFLP
NHO-7(1)-A-1	NHO	NHO-7	-4.06058	-73.4396	1	2016-01-23	Ny. sp. nr. konderi	COI sequencing	150KON	MK173001
NHO-8(1)-A-1	NHO	NHO-8	-4.06257	-73.4377	1	2016-01-23	Ny. darlingi	COI sequencing	2DAR	MK172921
NHO-8(1)-A-2	NHO	NHO-8	-4.06257	-73.4377	1	2016-01-23	Ny. triannulatus s.l.	COI sequencing	1TRI	MK172934
NHO-8(1)-A-3	NHO	NHO-8	-4.06257	-73.4377	1	2016-01-23	Ny. darlingi	morphological
NHO-8(1)-A-4	NHO	NHO-8	-4.06257	-73.4377	1	2016-01-23	Ny. darlingi	ITS2 PCR/RFLP
NHO-8(2)-A-2	NHO	NHO-8	-4.06257	-73.4377	1	2016-01-23	Ny. triannulatus s.l.	ITS2 PCR/RFLP
NHO-9(1)-A-1	NHO	NHO-9	-4.0615	-73.4429	1	2016-01-23	Ny. sp. nr. konderi	COI sequencing	107KON	MK172962
NHO-9(1)-A-2	NHO	NHO-9	-4.0615	-73.4429	1	2016-01-23	Ny. dunhami	COI sequencing	29	MH723640
NHO-1(1)-B-1	NHO	NHO-1	-4.06336	-73.4426	2	2016-04-18	Ny. dunhami	COI sequencing	3	MH723614
NHO-1(1)-B-2	NHO	NHO-1	-4.06336	-73.4426	2	2016-04-18	Ny. darlingi	ITS2 PCR/RFLP
NHO-1(1)-B-3	NHO	NHO-1	-4.06336	-73.4426	2	2016-04-18	Ny. darlingi	ITS2 PCR/RFLP
NHO-1(2)-B-1	NHO	NHO-1	-4.06336	-73.4426	2	2016-04-18	Ny. dunhami	COI sequencing	10	MH723621
NHO-1(2)-B-2	NHO	NHO-1	-4.06336	-73.4426	2	2016-04-18	Ny. darlingi	ITS2 PCR/RFLP
NHO-2(1)-B-1	NHO	NHO-2	-4.05434	-73.4391	2	2016-04-18	Ny. dunhami	COI sequencing	9	MH723620
NHO-3(1)-B-1	NHO	NHO-3	-4.06391	-73.4399	2	2016-04-19	Ny. dunhami	COI sequencing	10	MH723621
NHO-3(1)-B-2	NHO	NHO-3	-4.06391	-73.4399	2	2016-04-19	Ny. sp. nr. konderi	COI sequencing	147KON	MK172998
NHO-5(1)-B-2	NHO	NHO-5	-4.06117	-73.4414	2	2016-04-19	Ny. sp. nr. konderi	COI sequencing	149KON	MK173000
NHO-5(1)-B-3	NHO	NHO-5	-4.06117	-73.4414	2	2016-04-19	Ny. dunhami	COI sequencing	30	MH723641
NHO-5(1)-B-4	NHO	NHO-5	-4.06117	-73.4414	2	2016-04-19	Ny. dunhami	COI sequencing	10	MH723621
NHO-5(1)-B-5	NHO	NHO-5	-4.06117	-73.4414	2	2016-04-19	Ny. dunhami	COI sequencing	31	MH723642
NHO-5(1)-B-7	NHO	NHO-5	-4.06117	-73.4414	2	2016-04-19	Ny. darlingi	ITS2 PCR/RFLP
NHO-8(1)-B-1	NHO	NHO-8	-4.06257	-73.4377	2	2016-04-20	Ny. darlingi	ITS2 PCR/RFLP
NHO-8(1)-B-2	NHO	NHO-8	-4.06257	-73.4377	2	2016-04-20	Ny. dunhami	COI sequencing	31	MH723642
NHO-8(1)-B-3	NHO	NHO-8	-4.06257	-73.4377	2	2016-04-20	Ny. darlingi	ITS2 PCR/RFLP
NHO-8(2)-B-1	NHO	NHO-8	-4.06257	-73.4377	2	2016-01-21	Ny. dunhami	COI sequencing	3	MH723614
NHO-9(1)-B-2	NHO	NHO-9	-4.0615	-73.4429	2	2016-01-21	Ny. darlingi	ITS2 PCR/RFLP
NHO-9(1)-B-3	NHO	NHO-9	-4.0615	-73.4429	2	2016-01-21	Ny. dunhami	COI sequencing	31	MH723642
NHO-9(1)-B-4	NHO	NHO-9	-4.0615	-73.4429	2	2016-01-21	Ny. dunhami	COI sequencing	10	MH723621
NHO-9(1)-B-5	NHO	NHO-9	-4.0615	-73.4429	2	2016-01-21	Ny. dunhami	COI sequencing	34	MH723645
NHO-9(1)-B-6	NHO	NHO-9	-4.0615	-73.4429	2	2016-01-21	Ny. dunhami	COI sequencing	30	MH723641
NHO-3(1)-C-1	NHO	NHO-3	-4.06391	-73.4399	3	2016-07-23	Ny. darlingi	morphological
NHO-3(1)-C-2	NHO	NHO-3	-4.06391	-73.4399	3	2016-07-23	Ny. darlingi	ITS2 PCR/RFLP
NHO-3(1)-C-3	NHO	NHO-3	-4.06391	-73.4399	3	2016-07-23	Ny. darlingi	ITS2 PCR/RFLP
NHO-3(1)-C-4	NHO	NHO-3	-4.06391	-73.4399	3	2016-07-23	Ny. sp. nr. konderi	COI sequencing	107KON	MK172962
NHO-3(1)-C-5	NHO	NHO-3	-4.06391	-73.4399	3	2016-07-23	Ny. sp. nr. konderi	COI sequencing	107KON	MK172962
NHO-5(1)-C-1	NHO	NHO-5	-4.06117	-73.4414	3	2016-07-23	Ny. rangeli	ITS2 PCR/RFLP
NHO-5(1)-C-3	NHO	NHO-5	-4.06117	-73.4414	3	2016-07-23	Ny. darlingi	ITS2 PCR/RFLP
NHO-5(1)-C-4	NHO	NHO-5	-4.06117	-73.4414	3	2016-07-23	Ny. dunhami	COI sequencing	32	MH723643
NHO-8(1)-C-2	NHO	NHO-8	-4.06257	-73.4377	3	2016-07-24	Ny. dunhami	COI sequencing	30	MH723641
NHO-9(1)-C-1	NHO	NHO-9	-4.0615	-73.4429	3	2016-07-24	Ny. darlingi	ITS2 PCR/RFLP
NHO-9(1)-C-2	NHO	NHO-9	-4.0615	-73.4429	3	2016-07-24	Ny. darlingi	ITS2 PCR/RFLP
NHO-9(1)-C-3	NHO	NHO-9	-4.0615	-73.4429	3	2016-07-24	Ny. triannulatus s.l.	COI sequencing	16TRI	MK172949
NHO-9(1)-C-4	NHO	NHO-9	-4.0615	-73.4429	3	2016-07-24	Ny. darlingi	ITS2 PCR/RFLP
NHO-9(1)-C-5	NHO	NHO-9	-4.0615	-73.4429	3	2016-07-24	Ny. dunhami	COI sequencing	4	MH723615
NHO-1(1)-D-1	NHO	NHO-1	-4.06336	-73.4426	4	2016-10-19	Ny. darlingi	ITS2 PCR/RFLP
NHO-2(1)-D-1	NHO	NHO-2	-4.05434	-73.4391	4	2016-10-19	Ny. darlingi	ITS2 PCR/RFLP
NHO-2(1)-D-2	NHO	NHO-2	-4.05434	-73.4391	4	2016-10-19	Ny. darlingi	ITS2 PCR/RFLP
NHO-3(1)-D-1	NHO	NHO-3	-4.06391	-73.4399	4	2016-10-19	Ny. dunhami	COI sequencing	3	MH723614
NHO-3(1)-D-2	NHO	NHO-3	-4.06391	-73.4399	4	2016-10-19	Ny. dunhami	COI sequencing	16	MH723627
NHO-3(1)-D-3	NHO	NHO-3	-4.06391	-73.4399	4	2016-10-19	Ny. sp. nr. konderi	COI sequencing	107KON	MK172962
NHO-5(1)-D-1	NHO	NHO-5	-4.06117	-73.4414	4	2016-10-20	Ny. darlingi	COI sequencing	2DAR	MK172921
NHO-5(1)-D-2	NHO	NHO-5	-4.06117	-73.4414	4	2016-10-20	Ny. darlingi	morphological
NHO-8(1)-D-1	NHO	NHO-8	-4.06257	-73.4377	4	2016-10-20	Ny. darlingi	ITS2 PCR/RFLP
NHO-8(1)-D-2	NHO	NHO-8	-4.06257	-73.4377	4	2016-10-20	Ny. dunhami	COI sequencing	31	MH723642
NHO-9(1)-D-2	NHO	NHO-9	-4.0615	-73.4429	4	2016-10-21	Ny. darlingi	ITS2 PCR/RFLP
NHO-9(1)-D-3	NHO	NHO-9	-4.0615	-73.4429	4	2016-10-21	Ny. darlingi	ITS2 PCR/RFLP
NHO-9(1)-D-4	NHO	NHO-9	-4.0615	-73.4429	4	2016-10-21	Ny. sp. nr. konderi	COI sequencing	107KON	MK172962
NHO-1(1)-E-1	NHO	NHO-1	-4.06336	-73.4426	5	2016-12-11	Ny. darlingi	ITS2 PCR/RFLP
NHO-2(1)-E-1	NHO	NHO-2	-4.05434	-73.4391	5	2016-12-11	Ny. triannulatus s.l.	COI sequencing	9TRI	MK172942
NHO-2(1)-E-2	NHO	NHO-2	-4.05434	-73.4391	5	2016-12-11	Ny. dunhami	COI sequencing	28	MH723639
NHO-3(1)-E-1	NHO	NHO-3	-4.06391	-73.4399	5	2016-12-11	An. mattogrossensis	COI sequencing	7MAT	MK172929
NHO-3(1)-E-2	NHO	NHO-3	-4.06391	-73.4399	5	2016-12-11	Ny. triannulatus s.l.	COI sequencing	14TRI	MK172947
NHO-5(1)-E-2	NHO	NHO-5	-4.06117	-73.4414	5	2016-12-12	Ny. darlingi	ITS2 PCR/RFLP
NHO-6(1)-E-1	NHO	NHO-6	-4.06177	-73.4389	5	2016-12-12	Ny. darlingi	morphological
NHO-6(1)-E-2	NHO	NHO-6	-4.06177	-73.4389	5	2016-12-12	Ny. dunhami	COI sequencing	10	MH723621
NHO-6(1)-E-4	NHO	NHO-6	-4.06177	-73.4389	5	2016-12-12	Ny. sp. nr. konderi	COI sequencing	107KON	MK172962
NHO-7(1)-E-1	NHO	NHO-7	-4.06058	-73.4396	5	2016-12-12	Ny. dunhami	COI sequencing	33	MH723644
NHO-7(1)-E-2	NHO	NHO-7	-4.06058	-73.4396	5	2016-12-12	Ny. darlingi	ITS2 PCR/RFLP
NHO-7(1)-E-3	NHO	NHO-7	-4.06058	-73.4396	5	2016-12-12	Ny. dunhami	COI sequencing	7	MH723618
NHO-8(1)-E-1	NHO	NHO-8	-4.06257	-73.4377	5	2016-12-13	Ny. darlingi	COI sequencing	2DAR	MK172921
NHO-8(1)-E-2	NHO	NHO-8	-4.06257	-73.4377	5	2016-12-13	Ny. darlingi	ITS2 PCR/RFLP
NHO-9(1)-E-1	NHO	NHO-9	-4.0615	-73.4429	5	2016-12-13	Ny. darlingi	ITS2 PCR/RFLP
NHO-9(1)-E-2	NHO	NHO-9	-4.0615	-73.4429	5	2016-12-13	Ny. darlingi	morphological
NHO-9(1)-E-3	NHO	NHO-9	-4.0615	-73.4429	5	2016-12-13	Ny. darlingi	ITS2 PCR/RFLP
NHO-9(1)-E-4	NHO	NHO-9	-4.0615	-73.4429	5	2016-12-13	Ny. rangeli	ITS2 PCR/RFLP
NHO-1(1)-F-1	NHO	NHO-1	-4.06336	-73.4426	6	2017-02-10	Ny. triannulatus s.l.	ITS2 PCR/RFLP
NHO-1(1)-F-2	NHO	NHO-1	-4.06336	-73.4426	6	2017-02-10	Ny. darlingi	ITS2 PCR/RFLP
NHO-2(1)-F-1	NHO	NHO-2	-4.05434	-73.4391	6	2017-02-10	Ny. rangeli	ITS2 PCR/RFLP
NHO-2(1)-F-2	NHO	NHO-2	-4.05434	-73.4391	6	2017-02-10	Ny. darlingi	ITS2 PCR/RFLP
NHO-3(1)-F-1	NHO	NHO-3	-4.06391	-73.4399	6	2017-02-10	Ny. darlingi	ITS2 PCR/RFLP
NHO-3(1)-F-2	NHO	NHO-3	-4.06391	-73.4399	6	2017-02-10	Ny. rangeli	ITS2 PCR/RFLP
NHO-3(1)-F-3	NHO	NHO-3	-4.06391	-73.4399	6	2017-02-10	Ny. rangeli	ITS2 PCR/RFLP
NHO-3(1)-F-4	NHO	NHO-3	-4.06391	-73.4399	6	2017-02-10	Ny. triannulatus s.l.	ITS2 PCR/RFLP
NHO-3(1)-F-5	NHO	NHO-3	-4.06391	-73.4399	6	2017-02-10	Ny. rangeli	ITS2 PCR/RFLP
NHO-3(1)-F-6	NHO	NHO-3	-4.06391	-73.4399	6	2017-02-10	Ny. triannulatus s.l.	ITS2 PCR/RFLP
NHO-4(1)-F-1	NHO	NHO-4	-4.06117	-73.4409	6	2017-02-10	Ny. triannulatus s.l.	ITS2 PCR/RFLP
NHO-4(1)-F-2	NHO	NHO-4	-4.06117	-73.4409	6	2017-02-10	Ny. darlingi	ITS2 PCR/RFLP
NHO-4(1)-F-3	NHO	NHO-4	-4.06117	-73.4409	6	2017-02-10	Ny. rangeli	ITS2 PCR/RFLP
NHO-4(1)-F-4	NHO	NHO-4	-4.06117	-73.4409	6	2017-02-10	Ny. darlingi	ITS2 PCR/RFLP
NHO-5(1)-F-1	NHO	NHO-5	-4.06117	-73.4414	6	2017-02-11	Ny. rangeli	ITS2 PCR/RFLP
NHO-5(1)-F-2	NHO	NHO-5	-4.06117	-73.4414	6	2017-02-11	Ny. darlingi	morphological
NHO-5(1)-F-3	NHO	NHO-5	-4.06117	-73.4414	6	2017-02-11	Ny. rangeli	ITS2 PCR/RFLP
NHO-5(1)-F-4	NHO	NHO-5	-4.06117	-73.4414	6	2017-02-11	Ny. triannulatus s.l.	ITS2 PCR/RFLP
NHO-5(1)-F-5	NHO	NHO-5	-4.06117	-73.4414	6	2017-02-11	Ny. triannulatus s.l.	ITS2 PCR/RFLP
NHO-6(1)-F-1	NHO	NHO-6	-4.06177	-73.4389	6	2017-02-11	Ny. triannulatus s.l.	ITS2 PCR/RFLP
NHO-8(1)-F-1	NHO	NHO-8	-4.06257	-73.4377	6	2017-02-12	Ny. rangeli	ITS2 PCR/RFLP
NHO-8(1)-F-3	NHO	NHO-8	-4.06257	-73.4377	6	2017-02-12	Ny. darlingi	ITS2 PCR/RFLP
NHO-8(1)-F-4	NHO	NHO-8	-4.06257	-73.4377	6	2017-02-12	Ny. darlingi	ITS2 PCR/RFLP
NHO-8(1)-F-5	NHO	NHO-8	-4.06257	-73.4377	6	2017-02-12	Ny. triannulatus s.l.	ITS2 PCR/RFLP
NHO-8(1)-F-6	NHO	NHO-8	-4.06257	-73.4377	6	2017-02-12	Ny. triannulatus s.l.	ITS2 PCR/RFLP
NHO-9(1)-F-1	NHO	NHO-9	-4.0615	-73.4429	6	2017-02-12	Ny. triannulatus s.l.	ITS2 PCR/RFLP
NHO-9(1)-F-10	NHO	NHO-9	-4.0615	-73.4429	6	2017-02-12	Ny. triannulatus s.l.	ITS2 PCR/RFLP
NHO-9(1)-F-2	NHO	NHO-9	-4.0615	-73.4429	6	2017-02-12	Ny. darlingi	ITS2 PCR/RFLP
NHO-9(1)-F-3	NHO	NHO-9	-4.0615	-73.4429	6	2017-02-12	Ny. triannulatus s.l.	ITS2 PCR/RFLP
NHO-9(1)-F-4	NHO	NHO-9	-4.0615	-73.4429	6	2017-02-12	Ny. darlingi	ITS2 PCR/RFLP
NHO-9(1)-F-6	NHO	NHO-9	-4.0615	-73.4429	6	2017-02-12	Ny. darlingi	morphological
NHO-9(1)-F-7	NHO	NHO-9	-4.0615	-73.4429	6	2017-02-12	Ny. rangeli	ITS2 PCR/RFLP
NHO-9(1)-F-8	NHO	NHO-9	-4.0615	-73.4429	6	2017-02-12	Ny. darlingi	ITS2 PCR/RFLP
NHO-9(1)-F-9	NHO	NHO-9	-4.0615	-73.4429	6	2017-02-12	Ny. triannulatus s.l.	ITS2 PCR/RFLP
13410001	SAL	SAL-1	-3.43365	-73.1581	1	2016-03-13	Ny. rangeli	COI sequencing	7RAN	MK172914
13410002	SAL	SAL-1	-3.43365	-73.1581	1	2016-03-13	Ny. rangeli	COI sequencing	1RAN	MK172908
13410003	SAL	SAL-1	-3.43365	-73.1581	1	2016-03-13	Ny. rangeli	ITS2 PCR/RFLP
13410004	SAL	SAL-1	-3.43365	-73.1581	1	2016-03-13	Ny. sp. nr. konderi	COI sequencing	36KON	MK172960
13410005	SAL	SAL-1	-3.43365	-73.1581	1	2016-03-13	Ny. darlingi	ITS2 PCR/RFLP
13450001	SAL	SAL-5	-3.44314	-73.1571	1	2016-03-14	Ny. darlingi	ITS2 PCR/RFLP
13450002	SAL	SAL-5	-3.44314	-73.1571	1	2016-03-14	Ny. rangeli	ITS2 PCR/RFLP
13450003	SAL	SAL-5	-3.44314	-73.1571	1	2016-03-14	Ny. darlingi	ITS2 PCR/RFLP
13460001	SAL	SAL-6	-3.44511	-73.154	1	2016-03-14	Ny. rangeli	COI sequencing	1RAN	MK172908
13460002	SAL	SAL-6	-3.44511	-73.154	1	2016-03-14	Ny. rangeli	COI sequencing	1RAN	MK172908
13460003	SAL	SAL-6	-3.44511	-73.154	1	2016-03-14	Ny. rangeli	ITS2 PCR/RFLP
13460004	SAL	SAL-6	-3.44511	-73.154	1	2016-03-14	Ny. darlingi	ITS2 PCR/RFLP
13460005	SAL	SAL-6	-3.44511	-73.154	1	2016-03-14	Ny. rangeli	ITS2 PCR/RFLP
13470001	SAL	SAL-7	-3.44536	-73.1529	1	2016-03-14	Ny. rangeli	ITS2 PCR/RFLP
13470002	SAL	SAL-7	-3.44536	-73.1529	1	2016-03-14	Ny. rangeli	ITS2 PCR/RFLP
13470003	SAL	SAL-7	-3.44536	-73.1529	1	2016-03-14	Ny. darlingi	ITS2 PCR/RFLP
13470004	SAL	SAL-7	-3.44536	-73.1529	1	2016-03-14	Ny. rangeli	ITS2 PCR/RFLP
13470005	SAL	SAL-7	-3.44536	-73.1529	1	2016-03-14	Ny. rangeli	ITS2 PCR/RFLP
13470006	SAL	SAL-7	-3.44536	-73.1529	1	2016-03-14	Ny. rangeli	ITS2 PCR/RFLP
13470007	SAL	SAL-7	-3.44536	-73.1529	1	2016-03-14	Ny. rangeli	ITS2 PCR/RFLP
13470008	SAL	SAL-7	-3.44536	-73.1529	1	2016-03-14	Ny. rangeli	ITS2 PCR/RFLP
13470009	SAL	SAL-7	-3.44536	-73.1529	1	2016-03-14	Ny. triannulatus s.l.	ITS2 PCR/RFLP
13480001	SAL	SAL-8	-3.44529	-73.1519	1	2016-03-14	Ny. darlingi	ITS2 PCR/RFLP
13480002	SAL	SAL-8	-3.44529	-73.1519	1	2016-03-14	Ny. darlingi	ITS2 PCR/RFLP
23420001	SAL	SAL-3	-3.43886	-73.1581	2	2016-06-14	Ny. triannulatus s.l.	ITS2 PCR/RFLP
23420002	SAL	SAL-3	-3.43886	-73.1581	2	2016-06-14	Ny. dunhami	COI sequencing	7	MH723618
23420003	SAL	SAL-3	-3.43886	-73.1581	2	2016-06-14	Ny. triannulatus s.l.	COI sequencing	7TRI	MK172940
23440001	SAL	SAL-5	-3.44314	-73.1571	2	2016-06-15	Ny. triannulatus s.l.	ITS2 PCR/RFLP
23440002	SAL	SAL-5	-3.44314	-73.1571	2	2016-06-15	Ny. darlingi	ITS2 PCR/RFLP
23440003	SAL	SAL-5	-3.44314	-73.1571	2	2016-06-15	Ny. rangeli	ITS2 PCR/RFLP
23440004	SAL	SAL-5	-3.44314	-73.1571	2	2016-06-15	An. mattogrossensis	ITS2 PCR/RFLP
23440005	SAL	SAL-5	-3.44314	-73.1571	2	2016-06-15	Ny. rangeli	ITS2 PCR/RFLP
23440006	SAL	SAL-5	-3.44314	-73.1571	2	2016-06-15	An. mattogrossensis	ITS2 PCR/RFLP
23440007	SAL	SAL-5	-3.44314	-73.1571	2	2016-06-15	Ny. darlingi	ITS2 PCR/RFLP
23440008	SAL	SAL-5	-3.44314	-73.1571	2	2016-06-15	Ny. sp. nr. konderi	COI sequencing	117KON	MK172968
23440010	SAL	SAL-5	-3.44314	-73.1571	2	2016-06-15	Ny. rangeli	COI sequencing	1RAN	MK172908
23440011	SAL	SAL-5	-3.44314	-73.1571	2	2016-06-15	Ny. darlingi	COI sequencing	1DAR	MK172920
23440012	SAL	SAL-5	-3.44314	-73.1571	2	2016-06-15	Ny. rangeli	COI sequencing	1RAN	MK172908
23440013	SAL	SAL-5	-3.44314	-73.1571	2	2016-06-15	Ny. triannulatus s.l.	COI sequencing	8TRI	MK172941
23440014	SAL	SAL-5	-3.44314	-73.1571	2	2016-06-15	Ny. darlingi	COI sequencing	1DAR	MK172920
23460001	SAL	SAL-9	-3.44599	-73.1531	2	2016-06-15	Ny. triannulatus s.l.	ITS2 PCR/RFLP
23460003	SAL	SAL-9	-3.44599	-73.1531	2	2016-06-15	Ny. triannulatus s.l.	ITS2 PCR/RFLP
23460004	SAL	SAL-9	-3.44599	-73.1531	2	2016-06-15	Ny. triannulatus s.l.	ITS2 PCR/RFLP
23460006	SAL	SAL-9	-3.44599	-73.1531	2	2016-06-15	Ny. darlingi	ITS2 PCR/RFLP
23460007	SAL	SAL-9	-3.44599	-73.1531	2	2016-06-15	St. nimbus	COI sequencing	1NIM	MK172917
23460008	SAL	SAL-9	-3.44599	-73.1531	2	2016-06-15	Ny. triannulatus s.l.	ITS2 PCR/RFLP
23460009	SAL	SAL-9	-3.44599	-73.1531	2	2016-06-15	Ny. rangeli	COI sequencing	1RAN	MK172908
23460010	SAL	SAL-9	-3.44599	-73.1531	2	2016-06-15	Ny. rangeli	COI sequencing	4RAN	MK172911
23460011	SAL	SAL-9	-3.44599	-73.1531	2	2016-06-15	Ny. rangeli	COI sequencing	none; poor quality sequence	none; poor quality sequence
23460013	SAL	SAL-9	-3.44599	-73.1531	2	2016-06-15	Ny. triannulatus s.l.	COI sequencing	6TRI	MK172939
23460016	SAL	SAL-9	-3.44599	-73.1531	2	2016-06-15	Ny. rangeli	ITS2 PCR/RFLP
23460017	SAL	SAL-9	-3.44599	-73.1531	2	2016-06-15	Ny. triannulatus s.l.	ITS2 PCR/RFLP
23460018	SAL	SAL-9	-3.44599	-73.1531	2	2016-06-15	Ny. rangeli	ITS2 PCR/RFLP
23470001	SAL	SAL-7	-3.44536	-73.1529	2	2016-06-15	Ny. rangeli	ITS2 PCR/RFLP
23470003	SAL	SAL-7	-3.44536	-73.1529	2	2016-06-15	Ny. konderi	COI sequencing	113KON	MK172964
23470004	SAL	SAL-7	-3.44536	-73.1529	2	2016-06-15	Ny. triannulatus s.l.	ITS2 PCR/RFLP
23470005	SAL	SAL-7	-3.44536	-73.1529	2	2016-06-15	Ny. rangeli	COI sequencing	1RAN	MK172908
33440001	SAL	SAL-5	-3.44314	-73.1571	3	2016-09-07	Ny. triannulatus s.l.	ITS2 PCR/RFLP
33440002	SAL	SAL-5	-3.44314	-73.1571	3	2016-09-07	An. mattogrossensis	ITS2 PCR/RFLP
33440003	SAL	SAL-5	-3.44314	-73.1571	3	2016-09-07	Ny. rangeli	ITS2 PCR/RFLP
33440004	SAL	SAL-5	-3.44314	-73.1571	3	2016-09-07	Ny. triannulatus s.l.	COI sequencing	14TRI	MK172947
33440005	SAL	SAL-5	-3.44314	-73.1571	3	2016-09-07	Ny. rangeli	ITS2 PCR/RFLP
33440006	SAL	SAL-5	-3.44314	-73.1571	3	2016-09-07	St. nimbus	COI sequencing	2NIM	MK172918
33440007	SAL	SAL-5	-3.44314	-73.1571	3	2016-09-07	Ny. rangeli	ITS2 PCR/RFLP
33440008	SAL	SAL-5	-3.44314	-73.1571	3	2016-09-07	Ny. rangeli	ITS2 PCR/RFLP
33440009	SAL	SAL-5	-3.44314	-73.1571	3	2016-09-07	Ny. rangeli	ITS2 PCR/RFLP
33440010	SAL	SAL-5	-3.44314	-73.1571	3	2016-09-07	Ny. rangeli	ITS2 PCR/RFLP
33440011	SAL	SAL-5	-3.44314	-73.1571	3	2016-09-07	An. mattogrossensis	ITS2 PCR/RFLP
33440012	SAL	SAL-5	-3.44314	-73.1571	3	2016-09-07	Ny. triannulatus s.l.	COI sequencing	1TRI	MK172934
33440013	SAL	SAL-5	-3.44314	-73.1571	3	2016-09-07	Ny. dunhami	COI sequencing	9	MH723620
33440014	SAL	SAL-5	-3.44314	-73.1571	3	2016-09-07	Ny. triannulatus s.l.	COI sequencing	15TRI	MK172948
33440015	SAL	SAL-5	-3.44314	-73.1571	3	2016-09-07	Ny. triannulatus s.l.	ITS2 PCR/RFLP
33440016	SAL	SAL-5	-3.44314	-73.1571	3	2016-09-07	Ny. rangeli	ITS2 PCR/RFLP
33440018	SAL	SAL-5	-3.44314	-73.1571	3	2016-09-07	Ny. rangeli	ITS2 PCR/RFLP
33440019	SAL	SAL-5	-3.44314	-73.1571	3	2016-09-07	Ny. triannulatus s.l.	ITS2 PCR/RFLP
33440020	SAL	SAL-5	-3.44314	-73.1571	3	2016-09-07	Ny. rangeli	ITS2 PCR/RFLP
33440021	SAL	SAL-5	-3.44314	-73.1571	3	2016-09-07	Ny. triannulatus s.l.	ITS2 PCR/RFLP
33440022	SAL	SAL-5	-3.44314	-73.1571	3	2016-09-07	Ny. rangeli	ITS2 PCR/RFLP
33440023	SAL	SAL-5	-3.44314	-73.1571	3	2016-09-07	Ny. darlingi	ITS2 PCR/RFLP
33440024	SAL	SAL-5	-3.44314	-73.1571	3	2016-09-07	Ny. darlingi	ITS2 PCR/RFLP
33440025	SAL	SAL-5	-3.44314	-73.1571	3	2016-09-07	Ny. triannulatus s.l.	ITS2 PCR/RFLP
33440026	SAL	SAL-5	-3.44314	-73.1571	3	2016-09-07	Ny. rangeli	ITS2 PCR/RFLP
33440027	SAL	SAL-5	-3.44314	-73.1571	3	2016-09-07	Ny. dunhami	COI sequencing	10	MH723621
33470001	SAL	SAL-7	-3.44536	-73.1529	3	2016-09-07	Ny. triannulatus s.l.	ITS2 PCR/RFLP
33470002	SAL	SAL-7	-3.44536	-73.1529	3	2016-09-07	Ny. triannulatus s.l.	ITS2 PCR/RFLP
33470003	SAL	SAL-7	-3.44536	-73.1529	3	2016-09-07	Ny. darlingi	ITS2 PCR/RFLP
33470004	SAL	SAL-7	-3.44536	-73.1529	3	2016-09-07	Ny. triannulatus s.l.	COI sequencing	16TRI	MK172949
33470005	SAL	SAL-7	-3.44536	-73.1529	3	2016-09-07	Ny. rangeli	ITS2 PCR/RFLP
33470006	SAL	SAL-7	-3.44536	-73.1529	3	2016-09-07	Ny. rangeli	ITS2 PCR/RFLP
33470007	SAL	SAL-7	-3.44536	-73.1529	3	2016-09-07	Ny. rangeli	ITS2 PCR/RFLP
33470008	SAL	SAL-7	-3.44536	-73.1529	3	2016-09-07	Ny. rangeli	ITS2 PCR/RFLP
33470009	SAL	SAL-7	-3.44536	-73.1529	3	2016-09-07	Ny. rangeli	COI sequencing	1RAN	MK172908
33470010	SAL	SAL-7	-3.44536	-73.1529	3	2016-09-07	Ny. triannulatus s.l.	ITS2 PCR/RFLP
33470011	SAL	SAL-7	-3.44536	-73.1529	3	2016-09-07	Ny. dunhami	COI sequencing	3	MH723614
33470012	SAL	SAL-7	-3.44536	-73.1529	3	2016-09-07	Ny. triannulatus s.l.	ITS2 PCR/RFLP
33470013	SAL	SAL-7	-3.44536	-73.1529	3	2016-09-07	Ny. triannulatus s.l.	ITS2 PCR/RFLP
33470014	SAL	SAL-7	-3.44536	-73.1529	3	2016-09-07	Ny. triannulatus s.l.	ITS2 PCR/RFLP
33470015	SAL	SAL-7	-3.44536	-73.1529	3	2016-09-07	Ny. triannulatus s.l.	ITS2 PCR/RFLP
33470016	SAL	SAL-7	-3.44536	-73.1529	3	2016-09-07	Ny. rangeli	ITS2 PCR/RFLP
43410001	SAL	SAL-1	-3.43365	-73.1581	4	2016-11-20	Ny. darlingi	ITS2 PCR/RFLP
43410002	SAL	SAL-1	-3.43365	-73.1581	4	2016-11-20	Ny. darlingi	ITS2 PCR/RFLP
43410003	SAL	SAL-1	-3.43365	-73.1581	4	2016-11-20	Ny. dunhami	COI sequencing	11	MH723622
43410004	SAL	SAL-1	-3.43365	-73.1581	4	2016-11-20	Ny. triannulatus s.l.	ITS2 PCR/RFLP
43410005	SAL	SAL-1	-3.43365	-73.1581	4	2016-11-20	Ny. darlingi	ITS2 PCR/RFLP
43410006	SAL	SAL-1	-3.43365	-73.1581	4	2016-11-20	Ny. darlingi	ITS2 PCR/RFLP
43410007	SAL	SAL-1	-3.43365	-73.1581	4	2016-11-20	Ny. darlingi	ITS2 PCR/RFLP
43410008	SAL	SAL-1	-3.43365	-73.1581	4	2016-11-20	Ny. rangeli	ITS2 PCR/RFLP
43410009	SAL	SAL-1	-3.43365	-73.1581	4	2016-11-20	Ny. darlingi	ITS2 PCR/RFLP
43410010	SAL	SAL-1	-3.43365	-73.1581	4	2016-11-20	Ny. rangeli	ITS2 PCR/RFLP
43410011	SAL	SAL-1	-3.43365	-73.1581	4	2016-11-20	An. mattogrossensis	ITS2 PCR/RFLP
43410012	SAL	SAL-1	-3.43365	-73.1581	4	2016-11-20	Ny. rangeli	ITS2 PCR/RFLP
43410013	SAL	SAL-1	-3.43365	-73.1581	4	2016-11-20	Ny. triannulatus s.l.	ITS2 PCR/RFLP
43410014	SAL	SAL-1	-3.43365	-73.1581	4	2016-11-20	Ny. darlingi	ITS2 PCR/RFLP
43410015	SAL	SAL-1	-3.43365	-73.1581	4	2016-11-20	Ny. rangeli	ITS2 PCR/RFLP
43410016	SAL	SAL-1	-3.43365	-73.1581	4	2016-11-20	Ny. rangeli	ITS2 PCR/RFLP
43410017	SAL	SAL-1	-3.43365	-73.1581	4	2016-11-20	Ny. triannulatus s.l.	COI sequencing	17TRI	MK172950
43410018	SAL	SAL-1	-3.43365	-73.1581	4	2016-11-20	Ny. darlingi	ITS2 PCR/RFLP
43410019	SAL	SAL-1	-3.43365	-73.1581	4	2016-11-20	Ny. rangeli	ITS2 PCR/RFLP
43410021	SAL	SAL-1	-3.43365	-73.1581	4	2016-11-20	Ny. darlingi	ITS2 PCR/RFLP
43410022	SAL	SAL-1	-3.43365	-73.1581	4	2016-11-20	Ny. rangeli	ITS2 PCR/RFLP
43410023	SAL	SAL-1	-3.43365	-73.1581	4	2016-11-20	Ny. darlingi	ITS2 PCR/RFLP
43410024	SAL	SAL-1	-3.43365	-73.1581	4	2016-11-20	Ny. darlingi	ITS2 PCR/RFLP
43410025	SAL	SAL-1	-3.43365	-73.1581	4	2016-11-20	Ny. rangeli	ITS2 PCR/RFLP
43410026	SAL	SAL-1	-3.43365	-73.1581	4	2016-11-20	Ny. darlingi	ITS2 PCR/RFLP
43410027	SAL	SAL-1	-3.43365	-73.1581	4	2016-11-20	Ny. triannulatus s.l.	ITS2 PCR/RFLP
43410028	SAL	SAL-1	-3.43365	-73.1581	4	2016-11-20	Ny. triannulatus s.l.	COI sequencing	18TRI	MK172951
43410029	SAL	SAL-1	-3.43365	-73.1581	4	2016-11-20	Ny. darlingi	ITS2 PCR/RFLP
43410030	SAL	SAL-1	-3.43365	-73.1581	4	2016-11-20	Ny. darlingi	ITS2 PCR/RFLP
43410031	SAL	SAL-1	-3.43365	-73.1581	4	2016-11-20	Ny. darlingi	ITS2 PCR/RFLP
43410032	SAL	SAL-1	-3.43365	-73.1581	4	2016-11-20	Ny. darlingi	ITS2 PCR/RFLP
43410033	SAL	SAL-1	-3.43365	-73.1581	4	2016-11-20	Ny. sp. nr. konderi	COI sequencing	107KON	MK172962
43410034	SAL	SAL-1	-3.43365	-73.1581	4	2016-11-20	Ny. darlingi	ITS2 PCR/RFLP
43410035	SAL	SAL-1	-3.43365	-73.1581	4	2016-11-20	Ny. darlingi	ITS2 PCR/RFLP
43410036	SAL	SAL-1	-3.43365	-73.1581	4	2016-11-20	Ny. darlingi	ITS2 PCR/RFLP
43410037	SAL	SAL-1	-3.43365	-73.1581	4	2016-11-20	Ny. darlingi	ITS2 PCR/RFLP
43410038	SAL	SAL-1	-3.43365	-73.1581	4	2016-11-20	Ny. darlingi	ITS2 PCR/RFLP
43420001	SAL	SAL-3	-3.43886	-73.1581	4	2016-11-20	Ny. triannulatus s.l.	ITS2 PCR/RFLP
43420002	SAL	SAL-3	-3.43886	-73.1581	4	2016-11-20	Ny. darlingi	ITS2 PCR/RFLP
43420003	SAL	SAL-3	-3.43886	-73.1581	4	2016-11-20	Ny. triannulatus s.l.	ITS2 PCR/RFLP
43420004	SAL	SAL-3	-3.43886	-73.1581	4	2016-11-20	Ny. sp. nr. konderi	COI sequencing	117KON	MK172968
43420005	SAL	SAL-3	-3.43886	-73.1581	4	2016-11-20	Ny. darlingi	ITS2 PCR/RFLP
43420006	SAL	SAL-3	-3.43886	-73.1581	4	2016-11-20	Ny. darlingi	ITS2 PCR/RFLP
43420007	SAL	SAL-3	-3.43886	-73.1581	4	2016-11-20	Ny. darlingi	ITS2 PCR/RFLP
43420008	SAL	SAL-3	-3.43886	-73.1581	4	2016-11-20	Ny. rangeli	ITS2 PCR/RFLP
43420009	SAL	SAL-3	-3.43886	-73.1581	4	2016-11-20	Ny. rangeli	ITS2 PCR/RFLP
43420010	SAL	SAL-3	-3.43886	-73.1581	4	2016-11-20	Ny. rangeli	ITS2 PCR/RFLP
43420011	SAL	SAL-3	-3.43886	-73.1581	4	2016-11-20	Ny. triannulatus s.l.	ITS2 PCR/RFLP
43420012	SAL	SAL-3	-3.43886	-73.1581	4	2016-11-20	Ny. triannulatus s.l.	ITS2 PCR/RFLP
43420013	SAL	SAL-3	-3.43886	-73.1581	4	2016-11-20	Ny. triannulatus s.l.	ITS2 PCR/RFLP
43430001	SAL	SAL-4	-3.44104	-73.158	4	2016-11-20	Ny. triannulatus s.l.	ITS2 PCR/RFLP
43430002	SAL	SAL-4	-3.44104	-73.158	4	2016-11-20	Ny. dunhami	COI sequencing	12	MH723623
43430003	SAL	SAL-4	-3.44104	-73.158	4	2016-11-20	Ny. darlingi	ITS2 PCR/RFLP
43430004	SAL	SAL-4	-3.44104	-73.158	4	2016-11-20	Ny. triannulatus s.l.	ITS2 PCR/RFLP
43440001	SAL	SAL-5	-3.44314	-73.1571	4	2016-11-20	An. mattogrossensis	ITS2 PCR/RFLP
43440002	SAL	SAL-5	-3.44314	-73.1571	4	2016-11-20	Ny. triannulatus s.l.	ITS2 PCR/RFLP
43440003	SAL	SAL-5	-3.44314	-73.1571	4	2016-11-20	St. nimbus	COI sequencing	3NIM	MK172919
43440004	SAL	SAL-5	-3.44314	-73.1571	4	2016-11-20	Ny. darlingi	ITS2 PCR/RFLP
43440005	SAL	SAL-5	-3.44314	-73.1571	4	2016-11-20	Ny. rangeli	ITS2 PCR/RFLP
43440006	SAL	SAL-5	-3.44314	-73.1571	4	2016-11-20	Ny. triannulatus s.l.	ITS2 PCR/RFLP
43440007	SAL	SAL-5	-3.44314	-73.1571	4	2016-11-20	Ny. rangeli	ITS2 PCR/RFLP
43440008	SAL	SAL-5	-3.44314	-73.1571	4	2016-11-20	Ny. rangeli	ITS2 PCR/RFLP
43440009	SAL	SAL-5	-3.44314	-73.1571	4	2016-11-20	Ny. rangeli	COI sequencing	7RAN	MK172914
43440010	SAL	SAL-5	-3.44314	-73.1571	4	2016-11-20	Ny. darlingi	ITS2 PCR/RFLP
43440011	SAL	SAL-5	-3.44314	-73.1571	4	2016-11-20	Ny. triannulatus s.l.	COI sequencing	1TRI	MK172934
43440012	SAL	SAL-5	-3.44314	-73.1571	4	2016-11-20	Ny. triannulatus s.l.	ITS2 PCR/RFLP
43440013	SAL	SAL-5	-3.44314	-73.1571	4	2016-11-20	Ny. rangeli	COI sequencing	8RAN	MK172915
43440014	SAL	SAL-5	-3.44314	-73.1571	4	2016-11-20	Ny. triannulatus s.l.	COI sequencing	2TRI	MK172935
43440015	SAL	SAL-5	-3.44314	-73.1571	4	2016-11-20	Ny. rangeli	ITS2 PCR/RFLP
43440016	SAL	SAL-5	-3.44314	-73.1571	4	2016-11-20	Ny. darlingi	ITS2 PCR/RFLP
43440017	SAL	SAL-5	-3.44314	-73.1571	4	2016-11-20	Ny. rangeli	ITS2 PCR/RFLP
43440018	SAL	SAL-5	-3.44314	-73.1571	4	2016-11-20	Ny. darlingi	ITS2 PCR/RFLP
43440019	SAL	SAL-5	-3.44314	-73.1571	4	2016-11-20	Ny. darlingi	ITS2 PCR/RFLP
43440020	SAL	SAL-5	-3.44314	-73.1571	4	2016-11-20	Ny. triannulatus s.l.	ITS2 PCR/RFLP
43440021	SAL	SAL-5	-3.44314	-73.1571	4	2016-11-20	Ny. rangeli	ITS2 PCR/RFLP
43440022	SAL	SAL-5	-3.44314	-73.1571	4	2016-11-20	Ny. darlingi	ITS2 PCR/RFLP
43440023	SAL	SAL-5	-3.44314	-73.1571	4	2016-11-20	Ny. darlingi	ITS2 PCR/RFLP
43440024	SAL	SAL-5	-3.44314	-73.1571	4	2016-11-20	Ny. rangeli	ITS2 PCR/RFLP
43440025	SAL	SAL-5	-3.44314	-73.1571	4	2016-11-20	Ny. rangeli	ITS2 PCR/RFLP
43440026	SAL	SAL-5	-3.44314	-73.1571	4	2016-11-20	Ny. rangeli	ITS2 PCR/RFLP
43440027	SAL	SAL-5	-3.44314	-73.1571	4	2016-11-20	Ny. sp. nr. konderi	COI sequencing	107KON	MK172962
43440028	SAL	SAL-5	-3.44314	-73.1571	4	2016-11-20	Ny. rangeli	ITS2 PCR/RFLP
43450001	SAL	SAL-6	-3.44511	-73.154	4	2016-11-20	An. mattogrossensis	ITS2 PCR/RFLP
43450002	SAL	SAL-6	-3.44511	-73.154	4	2016-11-20	Ny. rangeli	ITS2 PCR/RFLP
43450003	SAL	SAL-6	-3.44511	-73.154	4	2016-11-20	Ny. rangeli	ITS2 PCR/RFLP
43450004	SAL	SAL-6	-3.44511	-73.154	4	2016-11-20	Ny. darlingi	ITS2 PCR/RFLP
43450005	SAL	SAL-6	-3.44511	-73.154	4	2016-11-20	Ny. rangeli	ITS2 PCR/RFLP
43450006	SAL	SAL-6	-3.44511	-73.154	4	2016-11-20	Ny. darlingi	ITS2 PCR/RFLP
43450007	SAL	SAL-6	-3.44511	-73.154	4	2016-11-20	Ny. triannulatus s.l.	COI sequencing	4TRI	MK172937
43450008	SAL	SAL-6	-3.44511	-73.154	4	2016-11-20	Ny. darlingi	ITS2 PCR/RFLP
43450009	SAL	SAL-6	-3.44511	-73.154	4	2016-11-20	Ny. rangeli	ITS2 PCR/RFLP
43450011	SAL	SAL-6	-3.44511	-73.154	4	2016-11-20	Ny. darlingi	ITS2 PCR/RFLP
43450012	SAL	SAL-6	-3.44511	-73.154	4	2016-11-20	Ny. rangeli	ITS2 PCR/RFLP
43450013	SAL	SAL-6	-3.44511	-73.154	4	2016-11-20	Ny. darlingi	ITS2 PCR/RFLP
43450014	SAL	SAL-6	-3.44511	-73.154	4	2016-11-20	Ny. triannulatus s.l.	ITS2 PCR/RFLP
43450015	SAL	SAL-6	-3.44511	-73.154	4	2016-11-20	Ny. rangeli	ITS2 PCR/RFLP
43450016	SAL	SAL-6	-3.44511	-73.154	4	2016-11-20	Ny. darlingi	ITS2 PCR/RFLP
43450017	SAL	SAL-6	-3.44511	-73.154	4	2016-11-20	Ny. darlingi	ITS2 PCR/RFLP
43450018	SAL	SAL-6	-3.44511	-73.154	4	2016-11-20	Ny. triannulatus s.l.	COI sequencing	19TRI	MK172952
43450019	SAL	SAL-6	-3.44511	-73.154	4	2016-11-20	Ny. darlingi	ITS2 PCR/RFLP
43450020	SAL	SAL-6	-3.44511	-73.154	4	2016-11-20	Ny. darlingi	ITS2 PCR/RFLP
43450021	SAL	SAL-6	-3.44511	-73.154	4	2016-11-20	Ny. rangeli	ITS2 PCR/RFLP
43450022	SAL	SAL-6	-3.44511	-73.154	4	2016-11-20	Ny. rangeli	ITS2 PCR/RFLP
43450023	SAL	SAL-6	-3.44511	-73.154	4	2016-11-20	Ny. darlingi	ITS2 PCR/RFLP
43450024	SAL	SAL-6	-3.44511	-73.154	4	2016-11-20	Ny. darlingi	ITS2 PCR/RFLP
43450025	SAL	SAL-6	-3.44511	-73.154	4	2016-11-20	Ny. darlingi	ITS2 PCR/RFLP
43450026	SAL	SAL-6	-3.44511	-73.154	4	2016-11-20	Ny. darlingi	ITS2 PCR/RFLP
43450027	SAL	SAL-6	-3.44511	-73.154	4	2016-11-20	Ny. triannulatus s.l.	ITS2 PCR/RFLP
43450028	SAL	SAL-6	-3.44511	-73.154	4	2016-11-20	Ny. triannulatus s.l.	ITS2 PCR/RFLP
43450029	SAL	SAL-6	-3.44511	-73.154	4	2016-11-20	Ny. rangeli	ITS2 PCR/RFLP
43460001	SAL	SAL-9	-3.44599	-73.1531	4	2016-11-21	Ny. darlingi	ITS2 PCR/RFLP
43460002	SAL	SAL-9	-3.44599	-73.1531	4	2016-11-21	Ny. triannulatus s.l.	COI sequencing	1TRI	MK172934
43460003	SAL	SAL-9	-3.44599	-73.1531	4	2016-11-21	Ny. rangeli	ITS2 PCR/RFLP
43460004	SAL	SAL-9	-3.44599	-73.1531	4	2016-11-21	Ny. rangeli	ITS2 PCR/RFLP
43460005	SAL	SAL-9	-3.44599	-73.1531	4	2016-11-21	Ny. rangeli	ITS2 PCR/RFLP
43460006	SAL	SAL-9	-3.44599	-73.1531	4	2016-11-21	Ny. rangeli	ITS2 PCR/RFLP
43460007	SAL	SAL-9	-3.44599	-73.1531	4	2016-11-21	An. forattinii/costai/mediopunctatus	COI sequencing	7FCM	MK173010
43460008	SAL	SAL-9	-3.44599	-73.1531	4	2016-11-21	Ny. triannulatus s.l.	ITS2 PCR/RFLP
43460009	SAL	SAL-9	-3.44599	-73.1531	4	2016-11-21	Ny. darlingi	ITS2 PCR/RFLP
43460010	SAL	SAL-9	-3.44599	-73.1531	4	2016-11-21	Ny. darlingi	ITS2 PCR/RFLP
43470001	SAL	SAL-7	-3.44536	-73.1529	4	2016-11-21	Ny. darlingi	ITS2 PCR/RFLP
43470002	SAL	SAL-7	-3.44536	-73.1529	4	2016-11-21	Ny. darlingi	ITS2 PCR/RFLP
43470003	SAL	SAL-7	-3.44536	-73.1529	4	2016-11-21	Ny. darlingi	ITS2 PCR/RFLP
43470004	SAL	SAL-7	-3.44536	-73.1529	4	2016-11-21	An. forattinii/costai/mediopunctatus	COI sequencing	2FCM	MK173005
43470005	SAL	SAL-7	-3.44536	-73.1529	4	2016-11-21	An. forattinii/costai/mediopunctatus	COI sequencing	3FCM	MK173006
43470006	SAL	SAL-7	-3.44536	-73.1529	4	2016-11-21	Ny. darlingi	ITS2 PCR/RFLP
43470007	SAL	SAL-7	-3.44536	-73.1529	4	2016-11-21	Ny. triannulatus s.l.	ITS2 PCR/RFLP
43470008	SAL	SAL-7	-3.44536	-73.1529	4	2016-11-21	An. forattinii/costai/mediopunctatus	COI sequencing	8FCM	MK173011
43470009	SAL	SAL-7	-3.44536	-73.1529	4	2016-11-21	Ny. rangeli	ITS2 PCR/RFLP
43470010	SAL	SAL-7	-3.44536	-73.1529	4	2016-11-21	Ny. rangeli	ITS2 PCR/RFLP
53410001	SAL	SAL-1	-3.43365	-73.1581	5	2017-02-23	Ny. sp. nr. konderi	COI sequencing	129KON	MK172980
53410002	SAL	SAL-1	-3.43365	-73.1581	5	2017-02-23	Ny. darlingi	ITS2 PCR/RFLP
53410003	SAL	SAL-1	-3.43365	-73.1581	5	2017-02-23	Ny. darlingi	ITS2 PCR/RFLP
53410004	SAL	SAL-1	-3.43365	-73.1581	5	2017-02-23	Ny. rangeli	ITS2 PCR/RFLP
53410005	SAL	SAL-1	-3.43365	-73.1581	5	2017-02-23	Ny. sp. nr. konderi	COI sequencing	107KON	MK172962
53410006	SAL	SAL-1	-3.43365	-73.1581	5	2017-02-23	Ny. rangeli	ITS2 PCR/RFLP
53410007	SAL	SAL-1	-3.43365	-73.1581	5	2017-02-23	Ny. sp. nr. konderi	COI sequencing	129KON	MK172980
53410008	SAL	SAL-1	-3.43365	-73.1581	5	2017-02-23	Ny. sp. nr. konderi	COI sequencing	130KON	MK172981
53410009	SAL	SAL-1	-3.43365	-73.1581	5	2017-02-23	Ny. rangeli	ITS2 PCR/RFLP
53410010	SAL	SAL-1	-3.43365	-73.1581	5	2017-02-23	Ny. sp. nr. konderi	COI sequencing	131KON	MK172982
53410011	SAL	SAL-1	-3.43365	-73.1581	5	2017-02-23	Ny. triannulatus s.l.	ITS2 PCR/RFLP
53410012	SAL	SAL-1	-3.43365	-73.1581	5	2017-02-23	Ny. rangeli	ITS2 PCR/RFLP
53410013	SAL	SAL-1	-3.43365	-73.1581	5	2017-02-23	Ny. darlingi	ITS2 PCR/RFLP
53410014	SAL	SAL-1	-3.43365	-73.1581	5	2017-02-23	Ny. darlingi	ITS2 PCR/RFLP
53410015	SAL	SAL-1	-3.43365	-73.1581	5	2017-02-23	Ny. triannulatus s.l.	ITS2 PCR/RFLP
53410016	SAL	SAL-1	-3.43365	-73.1581	5	2017-02-23	Ny. sp. nr. konderi	COI sequencing	132KON	MK172983
53410017	SAL	SAL-1	-3.43365	-73.1581	5	2017-02-23	Ny. dunhami	COI sequencing	3	MH723614
53410018	SAL	SAL-1	-3.43365	-73.1581	5	2017-02-23	Ny. sp. nr. konderi	COI sequencing	107KON	MK172962
53410019	SAL	SAL-1	-3.43365	-73.1581	5	2017-02-23	Ny. darlingi	ITS2 PCR/RFLP
53410020	SAL	SAL-1	-3.43365	-73.1581	5	2017-02-23	Ny. sp. nr. konderi	COI sequencing	107KON	MK172962
53410021	SAL	SAL-1	-3.43365	-73.1581	5	2017-02-23	Ny. rangeli	ITS2 PCR/RFLP
53410022	SAL	SAL-1	-3.43365	-73.1581	5	2017-02-23	Ny. darlingi	ITS2 PCR/RFLP
53410023	SAL	SAL-1	-3.43365	-73.1581	5	2017-02-23	Ny. sp. nr. konderi	COI sequencing	110KON	MK172963
53410024	SAL	SAL-1	-3.43365	-73.1581	5	2017-02-23	Ny. darlingi	ITS2 PCR/RFLP
53410025	SAL	SAL-1	-3.43365	-73.1581	5	2017-02-23	Ny. darlingi	ITS2 PCR/RFLP
53410026	SAL	SAL-1	-3.43365	-73.1581	5	2017-02-23	Ny. rangeli	ITS2 PCR/RFLP
53410027	SAL	SAL-1	-3.43365	-73.1581	5	2017-02-23	Ny. triannulatus s.l.	ITS2 PCR/RFLP
53410028	SAL	SAL-1	-3.43365	-73.1581	5	2017-02-23	Ny. darlingi	ITS2 PCR/RFLP
53410029	SAL	SAL-1	-3.43365	-73.1581	5	2017-02-23	Ny. rangeli	ITS2 PCR/RFLP
53410030	SAL	SAL-1	-3.43365	-73.1581	5	2017-02-23	Ny. triannulatus s.l.	ITS2 PCR/RFLP
53420001	SAL	SAL-3	-3.43886	-73.1581	5	2017-02-23	Ny. sp. nr. konderi	COI sequencing	107KON	MK172962
53420002	SAL	SAL-3	-3.43886	-73.1581	5	2017-02-23	Ny. triannulatus s.l.	ITS2 PCR/RFLP
53420004	SAL	SAL-3	-3.43886	-73.1581	5	2017-02-23	Ny. rangeli	ITS2 PCR/RFLP
53420005	SAL	SAL-3	-3.43886	-73.1581	5	2017-02-23	Ny. rangeli	ITS2 PCR/RFLP
53420006	SAL	SAL-3	-3.43886	-73.1581	5	2017-02-23	Ny. sp. nr. konderi	COI sequencing	107KON	MK172962
53420007	SAL	SAL-3	-3.43886	-73.1581	5	2017-02-23	Ny. rangeli	ITS2 PCR/RFLP
53420008	SAL	SAL-3	-3.43886	-73.1581	5	2017-02-23	An. mattogrossensis	ITS2 PCR/RFLP
53420009	SAL	SAL-3	-3.43886	-73.1581	5	2017-02-23	Ny. sp. nr. konderi	COI sequencing	107KON	MK172962
53420010	SAL	SAL-3	-3.43886	-73.1581	5	2017-02-23	Ny. triannulatus s.l.	ITS2 PCR/RFLP
53420011	SAL	SAL-3	-3.43886	-73.1581	5	2017-02-23	Ny. rangeli	ITS2 PCR/RFLP
53420012	SAL	SAL-3	-3.43886	-73.1581	5	2017-02-23	An. mattogrossensis	ITS2 PCR/RFLP
53420013	SAL	SAL-3	-3.43886	-73.1581	5	2017-02-23	Ny. sp. nr. konderi	COI sequencing	110KON	MK172963
53420014	SAL	SAL-3	-3.43886	-73.1581	5	2017-02-23	Ny. rangeli	ITS2 PCR/RFLP
53420015	SAL	SAL-3	-3.43886	-73.1581	5	2017-02-23	Ny. darlingi	ITS2 PCR/RFLP
53420016	SAL	SAL-3	-3.43886	-73.1581	5	2017-02-23	Ny. sp. nr. konderi	COI sequencing	107KON	MK172962
53420017	SAL	SAL-3	-3.43886	-73.1581	5	2017-02-23	Ny. sp. nr. konderi	COI sequencing	116KON	MK172967
53420018	SAL	SAL-3	-3.43886	-73.1581	5	2017-02-23	Ny. rangeli	ITS2 PCR/RFLP
53420019	SAL	SAL-3	-3.43886	-73.1581	5	2017-02-23	Ny. sp. nr. konderi	COI sequencing	133KON	MK172984
53420020	SAL	SAL-3	-3.43886	-73.1581	5	2017-02-23	Ny. rangeli	ITS2 PCR/RFLP
53420021	SAL	SAL-3	-3.43886	-73.1581	5	2017-02-23	Ny. sp. nr. konderi	COI sequencing	107KON	MK172962
53420022	SAL	SAL-3	-3.43886	-73.1581	5	2017-02-23	Ny. sp. nr. konderi	COI sequencing	134KON	MK172985
53420023	SAL	SAL-3	-3.43886	-73.1581	5	2017-02-23	Ny. rangeli	ITS2 PCR/RFLP
53420024	SAL	SAL-3	-3.43886	-73.1581	5	2017-02-23	Ny. rangeli	ITS2 PCR/RFLP
53420025	SAL	SAL-3	-3.43886	-73.1581	5	2017-02-23	Ny. sp. nr. konderi	COI sequencing	107KON	MK172962
53420026	SAL	SAL-3	-3.43886	-73.1581	5	2017-02-23	An. mattogrossensis	ITS2 PCR/RFLP
53420027	SAL	SAL-3	-3.43886	-73.1581	5	2017-02-23	Ny. dunhami	COI sequencing	13	MH723624
53420028	SAL	SAL-3	-3.43886	-73.1581	5	2017-02-23	Ny. sp. nr. konderi	COI sequencing	135KON	MK172986
53420029	SAL	SAL-3	-3.43886	-73.1581	5	2017-02-23	Ny. darlingi	ITS2 PCR/RFLP
53420030	SAL	SAL-3	-3.43886	-73.1581	5	2017-02-23	Ny. sp. nr. konderi	COI sequencing	110KON	MK172963
53420031	SAL	SAL-3	-3.43886	-73.1581	5	2017-02-23	Ny. rangeli	ITS2 PCR/RFLP
53420032	SAL	SAL-3	-3.43886	-73.1581	5	2017-02-23	Ny. darlingi	ITS2 PCR/RFLP
53420033	SAL	SAL-3	-3.43886	-73.1581	5	2017-02-23	Ny. rangeli	ITS2 PCR/RFLP
53420034	SAL	SAL-3	-3.43886	-73.1581	5	2017-02-23	Ny. rangeli	ITS2 PCR/RFLP
53420035	SAL	SAL-3	-3.43886	-73.1581	5	2017-02-23	Ny. rangeli	ITS2 PCR/RFLP
53420036	SAL	SAL-3	-3.43886	-73.1581	5	2017-02-23	Ny. sp. nr. konderi	COI sequencing	107KON	MK172962
53420037	SAL	SAL-3	-3.43886	-73.1581	5	2017-02-23	Ny. rangeli	ITS2 PCR/RFLP
53420038	SAL	SAL-3	-3.43886	-73.1581	5	2017-02-23	Ny. rangeli	ITS2 PCR/RFLP
53420039	SAL	SAL-3	-3.43886	-73.1581	5	2017-02-23	Ny. darlingi	ITS2 PCR/RFLP
53420040	SAL	SAL-3	-3.43886	-73.1581	5	2017-02-23	Ny. sp. nr. konderi	COI sequencing	132KON	MK172983
53420041	SAL	SAL-3	-3.43886	-73.1581	5	2017-02-23	Ny. sp. nr. konderi	COI sequencing	117KON	MK172968
53420042	SAL	SAL-3	-3.43886	-73.1581	5	2017-02-23	Ny. darlingi	ITS2 PCR/RFLP
53420043	SAL	SAL-3	-3.43886	-73.1581	5	2017-02-23	Ny. darlingi	ITS2 PCR/RFLP
53420044	SAL	SAL-3	-3.43886	-73.1581	5	2017-02-23	Ny. rangeli	ITS2 PCR/RFLP
53420045	SAL	SAL-3	-3.43886	-73.1581	5	2017-02-23	Ny. sp. nr. konderi	COI sequencing	123KON	MK172974
53420046	SAL	SAL-3	-3.43886	-73.1581	5	2017-02-23	Ny. triannulatus s.l.	ITS2 PCR/RFLP
53430001	SAL	SAL-4	-3.44104	-73.158	5	2017-02-23	Ny. sp. nr. konderi	COI sequencing	107KON	MK172962
53430002	SAL	SAL-4	-3.44104	-73.158	5	2017-02-23	Ny. rangeli	ITS2 PCR/RFLP
53430003	SAL	SAL-4	-3.44104	-73.158	5	2017-02-23	Ny. rangeli	ITS2 PCR/RFLP
53430004	SAL	SAL-4	-3.44104	-73.158	5	2017-02-23	Ny. triannulatus s.l.	ITS2 PCR/RFLP
53430005	SAL	SAL-4	-3.44104	-73.158	5	2017-02-23	An. mattogrossensis	ITS2 PCR/RFLP
53430006	SAL	SAL-4	-3.44104	-73.158	5	2017-02-23	Ny. rangeli	ITS2 PCR/RFLP
53430007	SAL	SAL-4	-3.44104	-73.158	5	2017-02-23	An. mattogrossensis	ITS2 PCR/RFLP
53430008	SAL	SAL-4	-3.44104	-73.158	5	2017-02-23	An. mattogrossensis	ITS2 PCR/RFLP
53430009	SAL	SAL-4	-3.44104	-73.158	5	2017-02-23	Ny. rangeli	COI sequencing	7RAN	MK172914
53430010	SAL	SAL-4	-3.44104	-73.158	5	2017-02-23	Ny. sp. nr. konderi	COI sequencing	110KON	MK172963
53430011	SAL	SAL-4	-3.44104	-73.158	5	2017-02-23	Ny. rangeli	ITS2 PCR/RFLP
53430012	SAL	SAL-4	-3.44104	-73.158	5	2017-02-23	Ny. triannulatus s.l.	ITS2 PCR/RFLP
53430013	SAL	SAL-4	-3.44104	-73.158	5	2017-02-23	Ny. sp. nr. konderi	COI sequencing	110KON	MK172963
53430014	SAL	SAL-4	-3.44104	-73.158	5	2017-02-23	Ny. rangeli	ITS2 PCR/RFLP
53430015	SAL	SAL-4	-3.44104	-73.158	5	2017-02-23	Ny. triannulatus s.l.	ITS2 PCR/RFLP
53430016	SAL	SAL-4	-3.44104	-73.158	5	2017-02-23	Ny. rangeli	ITS2 PCR/RFLP
53430017	SAL	SAL-4	-3.44104	-73.158	5	2017-02-23	Ny. rangeli	ITS2 PCR/RFLP
53430018	SAL	SAL-4	-3.44104	-73.158	5	2017-02-23	Ny. rangeli	ITS2 PCR/RFLP
53430019	SAL	SAL-4	-3.44104	-73.158	5	2017-02-23	Ny. triannulatus s.l.	ITS2 PCR/RFLP
53430020	SAL	SAL-4	-3.44104	-73.158	5	2017-02-23	Ny. rangeli	ITS2 PCR/RFLP
53430021	SAL	SAL-4	-3.44104	-73.158	5	2017-02-23	Ny. darlingi	ITS2 PCR/RFLP
53430022	SAL	SAL-4	-3.44104	-73.158	5	2017-02-23	Ny. dunhami	COI sequencing	4	MH723615
53430023	SAL	SAL-4	-3.44104	-73.158	5	2017-02-23	An. mattogrossensis	ITS2 PCR/RFLP
53430024	SAL	SAL-4	-3.44104	-73.158	5	2017-02-23	Ny. triannulatus s.l.	COI sequencing	20TRI	MK172953
53430025	SAL	SAL-4	-3.44104	-73.158	5	2017-02-23	Ny. darlingi	ITS2 PCR/RFLP
53430026	SAL	SAL-4	-3.44104	-73.158	5	2017-02-23	Ny. sp. nr. konderi	COI sequencing	110KON	MK172963
53430027	SAL	SAL-4	-3.44104	-73.158	5	2017-02-23	Ny. rangeli	ITS2 PCR/RFLP
53430028	SAL	SAL-4	-3.44104	-73.158	5	2017-02-23	Ny. triannulatus s.l.	ITS2 PCR/RFLP
53430029	SAL	SAL-4	-3.44104	-73.158	5	2017-02-23	Ny. rangeli	ITS2 PCR/RFLP
53430030	SAL	SAL-4	-3.44104	-73.158	5	2017-02-23	Ny. rangeli	ITS2 PCR/RFLP
53430031	SAL	SAL-4	-3.44104	-73.158	5	2017-02-23	Ny. sp. nr. konderi	COI sequencing	107KON	MK172962
53430032	SAL	SAL-4	-3.44104	-73.158	5	2017-02-23	Ny. rangeli	ITS2 PCR/RFLP
53430033	SAL	SAL-4	-3.44104	-73.158	5	2017-02-23	Ny. sp. nr. konderi	COI sequencing	110KON	MK172963
53430034	SAL	SAL-4	-3.44104	-73.158	5	2017-02-23	Ny. rangeli	ITS2 PCR/RFLP
53430035	SAL	SAL-4	-3.44104	-73.158	5	2017-02-23	Ny. rangeli	ITS2 PCR/RFLP
53430036	SAL	SAL-4	-3.44104	-73.158	5	2017-02-23	Ny. darlingi	ITS2 PCR/RFLP
53430037	SAL	SAL-4	-3.44104	-73.158	5	2017-02-23	Ny. rangeli	ITS2 PCR/RFLP
53430038	SAL	SAL-4	-3.44104	-73.158	5	2017-02-23	Ny. rangeli	ITS2 PCR/RFLP
53430039	SAL	SAL-4	-3.44104	-73.158	5	2017-02-23	Ny. rangeli	ITS2 PCR/RFLP
53430040	SAL	SAL-4	-3.44104	-73.158	5	2017-02-23	Ny. rangeli	ITS2 PCR/RFLP
53430041	SAL	SAL-4	-3.44104	-73.158	5	2017-02-23	An. mattogrossensis	ITS2 PCR/RFLP
53430042	SAL	SAL-4	-3.44104	-73.158	5	2017-02-23	An. mattogrossensis	ITS2 PCR/RFLP
53450001	SAL	SAL-6	-3.44511	-73.154	5	2017-02-24	Ny. triannulatus s.l.	COI sequencing	2TRI	MK172935
53450002	SAL	SAL-6	-3.44511	-73.154	5	2017-02-24	Ny. rangeli	ITS2 PCR/RFLP
53450003	SAL	SAL-6	-3.44511	-73.154	5	2017-02-24	Ny. triannulatus s.l.	ITS2 PCR/RFLP
53450004	SAL	SAL-6	-3.44511	-73.154	5	2017-02-24	Ny. triannulatus s.l.	ITS2 PCR/RFLP
53450005	SAL	SAL-6	-3.44511	-73.154	5	2017-02-24	Ny. rangeli	ITS2 PCR/RFLP
53450007	SAL	SAL-6	-3.44511	-73.154	5	2017-02-24	Ny. rangeli	ITS2 PCR/RFLP
53450008	SAL	SAL-6	-3.44511	-73.154	5	2017-02-24	Ny. rangeli	ITS2 PCR/RFLP
53450009	SAL	SAL-6	-3.44511	-73.154	5	2017-02-24	Ny. rangeli	ITS2 PCR/RFLP
53450010	SAL	SAL-6	-3.44511	-73.154	5	2017-02-24	Ny. darlingi	ITS2 PCR/RFLP
53450011	SAL	SAL-6	-3.44511	-73.154	5	2017-02-24	Ny. sp. nr. konderi	COI sequencing	136KON	MK172987
53450012	SAL	SAL-6	-3.44511	-73.154	5	2017-02-24	Ny. sp. nr. konderi	COI sequencing	110KON	MK172963
53450013	SAL	SAL-6	-3.44511	-73.154	5	2017-02-24	Ny. darlingi	ITS2 PCR/RFLP
53450014	SAL	SAL-6	-3.44511	-73.154	5	2017-02-24	Ny. rangeli	ITS2 PCR/RFLP
53450015	SAL	SAL-6	-3.44511	-73.154	5	2017-02-24	Ny. sp. nr. konderi	COI sequencing	137KON	MK172988
53450016	SAL	SAL-6	-3.44511	-73.154	5	2017-02-24	Ny. darlingi	ITS2 PCR/RFLP
53450017	SAL	SAL-6	-3.44511	-73.154	5	2017-02-24	Ny. rangeli	ITS2 PCR/RFLP
53450018	SAL	SAL-6	-3.44511	-73.154	5	2017-02-24	Ny. rangeli	ITS2 PCR/RFLP
53450019	SAL	SAL-6	-3.44511	-73.154	5	2017-02-24	St. nimbus	COI sequencing	2NIM	MK172918
53450020	SAL	SAL-6	-3.44511	-73.154	5	2017-02-24	Ny. rangeli	ITS2 PCR/RFLP
53450021	SAL	SAL-6	-3.44511	-73.154	5	2017-02-24	Ny. rangeli	ITS2 PCR/RFLP
53450022	SAL	SAL-6	-3.44511	-73.154	5	2017-02-24	Ny. darlingi	ITS2 PCR/RFLP
53450023	SAL	SAL-6	-3.44511	-73.154	5	2017-02-24	Ny. rangeli	ITS2 PCR/RFLP
53450024	SAL	SAL-6	-3.44511	-73.154	5	2017-02-24	Ny. darlingi	ITS2 PCR/RFLP
53450025	SAL	SAL-6	-3.44511	-73.154	5	2017-02-24	An. forattinii/costai/mediopunctatus	COI sequencing	4FCM	MK173007
53450026	SAL	SAL-6	-3.44511	-73.154	5	2017-02-24	Ny. darlingi	ITS2 PCR/RFLP
53450027	SAL	SAL-6	-3.44511	-73.154	5	2017-02-24	Ny. rangeli	ITS2 PCR/RFLP
53450028	SAL	SAL-6	-3.44511	-73.154	5	2017-02-24	Ny. rangeli	ITS2 PCR/RFLP
53450029	SAL	SAL-6	-3.44511	-73.154	5	2017-02-24	Ny. rangeli	ITS2 PCR/RFLP
53450030	SAL	SAL-6	-3.44511	-73.154	5	2017-02-24	Ny. rangeli	ITS2 PCR/RFLP
53450031	SAL	SAL-6	-3.44511	-73.154	5	2017-02-24	Ny. darlingi	ITS2 PCR/RFLP
53450032	SAL	SAL-6	-3.44511	-73.154	5	2017-02-24	Ny. rangeli	ITS2 PCR/RFLP
53450033	SAL	SAL-6	-3.44511	-73.154	5	2017-02-24	Ny. dunhami	COI sequencing	14	MH723625
53450034	SAL	SAL-6	-3.44511	-73.154	5	2017-02-24	An. mattogrossensis	ITS2 PCR/RFLP
53450035	SAL	SAL-6	-3.44511	-73.154	5	2017-02-24	Ny. rangeli	COI sequencing	1RAN	MK172908
53450036	SAL	SAL-6	-3.44511	-73.154	5	2017-02-24	Ny. darlingi	ITS2 PCR/RFLP
53450037	SAL	SAL-6	-3.44511	-73.154	5	2017-02-24	Ny. darlingi	ITS2 PCR/RFLP
53450038	SAL	SAL-6	-3.44511	-73.154	5	2017-02-24	Ny. triannulatus s.l.	ITS2 PCR/RFLP
53460001	SAL	SAL-9	-3.44599	-73.1531	5	2017-02-24	Ny. rangeli	ITS2 PCR/RFLP
53460002	SAL	SAL-9	-3.44599	-73.1531	5	2017-02-24	Ny. rangeli	ITS2 PCR/RFLP
53460003	SAL	SAL-9	-3.44599	-73.1531	5	2017-02-24	Ny. darlingi	ITS2 PCR/RFLP
53460004	SAL	SAL-9	-3.44599	-73.1531	5	2017-02-24	Ny. rangeli	ITS2 PCR/RFLP
53460005	SAL	SAL-9	-3.44599	-73.1531	5	2017-02-24	Ny. rangeli	ITS2 PCR/RFLP
53460006	SAL	SAL-9	-3.44599	-73.1531	5	2017-02-24	Ny. triannulatus s.l.	ITS2 PCR/RFLP
53460007	SAL	SAL-9	-3.44599	-73.1531	5	2017-02-24	Ny. darlingi	ITS2 PCR/RFLP
53460008	SAL	SAL-9	-3.44599	-73.1531	5	2017-02-24	Ny. darlingi	ITS2 PCR/RFLP
53460009	SAL	SAL-9	-3.44599	-73.1531	5	2017-02-24	Ny. rangeli	ITS2 PCR/RFLP
53460010	SAL	SAL-9	-3.44599	-73.1531	5	2017-02-24	Ny. triannulatus s.l.	ITS2 PCR/RFLP
53460011	SAL	SAL-9	-3.44599	-73.1531	5	2017-02-24	Ny. triannulatus s.l.	ITS2 PCR/RFLP
53460012	SAL	SAL-9	-3.44599	-73.1531	5	2017-02-24	Ny. rangeli	ITS2 PCR/RFLP
53460013	SAL	SAL-9	-3.44599	-73.1531	5	2017-02-24	Ny. rangeli	ITS2 PCR/RFLP
53460014	SAL	SAL-9	-3.44599	-73.1531	5	2017-02-24	Ny. triannulatus s.l.	ITS2 PCR/RFLP
53460015	SAL	SAL-9	-3.44599	-73.1531	5	2017-02-24	Ny. rangeli	ITS2 PCR/RFLP
53460016	SAL	SAL-9	-3.44599	-73.1531	5	2017-02-24	Ny. triannulatus s.l.	ITS2 PCR/RFLP
53460017	SAL	SAL-9	-3.44599	-73.1531	5	2017-02-24	Ny. darlingi	ITS2 PCR/RFLP
53460018	SAL	SAL-9	-3.44599	-73.1531	5	2017-02-24	Ny. darlingi	ITS2 PCR/RFLP
53460019	SAL	SAL-9	-3.44599	-73.1531	5	2017-02-24	Ny. darlingi	ITS2 PCR/RFLP
53460020	SAL	SAL-9	-3.44599	-73.1531	5	2017-02-24	Ny. rangeli	ITS2 PCR/RFLP
53460021	SAL	SAL-9	-3.44599	-73.1531	5	2017-02-24	Ny. rangeli	ITS2 PCR/RFLP
53460022	SAL	SAL-9	-3.44599	-73.1531	5	2017-02-24	Ny. triannulatus s.l.	ITS2 PCR/RFLP
53460023	SAL	SAL-9	-3.44599	-73.1531	5	2017-02-24	An. forattinii/costai/mediopunctatus	COI sequencing	4FCM	MK173007
53460024	SAL	SAL-9	-3.44599	-73.1531	5	2017-02-24	Ny. darlingi	ITS2 PCR/RFLP
53460025	SAL	SAL-9	-3.44599	-73.1531	5	2017-02-24	Ny. rangeli	ITS2 PCR/RFLP
53460026	SAL	SAL-9	-3.44599	-73.1531	5	2017-02-24	Ny. rangeli	ITS2 PCR/RFLP
53460027	SAL	SAL-9	-3.44599	-73.1531	5	2017-02-24	An. mattogrossensis	ITS2 PCR/RFLP
53460028	SAL	SAL-9	-3.44599	-73.1531	5	2017-02-24	Ny. darlingi	ITS2 PCR/RFLP
53460029	SAL	SAL-9	-3.44599	-73.1531	5	2017-02-24	Ny. triannulatus s.l.	ITS2 PCR/RFLP
53460030	SAL	SAL-9	-3.44599	-73.1531	5	2017-02-24	Ny. darlingi	ITS2 PCR/RFLP
53460031	SAL	SAL-9	-3.44599	-73.1531	5	2017-02-24	Ny. triannulatus s.l.	ITS2 PCR/RFLP
53460032	SAL	SAL-9	-3.44599	-73.1531	5	2017-02-24	Ny. rangeli	ITS2 PCR/RFLP
53460033	SAL	SAL-9	-3.44599	-73.1531	5	2017-02-24	Ny. darlingi	ITS2 PCR/RFLP
53460034	SAL	SAL-9	-3.44599	-73.1531	5	2017-02-24	An. mattogrossensis	ITS2 PCR/RFLP
53470011	SAL	SAL-7	-3.44536	-73.1529	5	2017-02-24	Ny. darlingi	ITS2 PCR/RFLP
53470012	SAL	SAL-7	-3.44536	-73.1529	5	2017-02-24	Ny. darlingi	ITS2 PCR/RFLP
53470013	SAL	SAL-7	-3.44536	-73.1529	5	2017-02-24	Ny. darlingi	ITS2 PCR/RFLP
53470014	SAL	SAL-7	-3.44536	-73.1529	5	2017-02-24	Ny. darlingi	ITS2 PCR/RFLP
53470015	SAL	SAL-7	-3.44536	-73.1529	5	2017-02-24	Ny. darlingi	ITS2 PCR/RFLP
53470016	SAL	SAL-7	-3.44536	-73.1529	5	2017-02-24	Ny. darlingi	ITS2 PCR/RFLP
53470017	SAL	SAL-7	-3.44536	-73.1529	5	2017-02-24	Ny. darlingi	ITS2 PCR/RFLP
53470018	SAL	SAL-7	-3.44536	-73.1529	5	2017-02-24	Ny. darlingi	ITS2 PCR/RFLP
53470019	SAL	SAL-7	-3.44536	-73.1529	5	2017-02-24	Ny. darlingi	ITS2 PCR/RFLP
53470020	SAL	SAL-7	-3.44536	-73.1529	5	2017-02-24	Ny. rangeli	ITS2 PCR/RFLP
53470021	SAL	SAL-7	-3.44536	-73.1529	5	2017-02-24	Ny. darlingi	ITS2 PCR/RFLP
53470022	SAL	SAL-7	-3.44536	-73.1529	5	2017-02-24	Ny. darlingi	ITS2 PCR/RFLP
53470023	SAL	SAL-7	-3.44536	-73.1529	5	2017-02-24	Ny. darlingi	ITS2 PCR/RFLP
53470024	SAL	SAL-7	-3.44536	-73.1529	5	2017-02-24	Ny. darlingi	ITS2 PCR/RFLP
53470025	SAL	SAL-7	-3.44536	-73.1529	5	2017-02-24	Ny. rangeli	ITS2 PCR/RFLP
53470026	SAL	SAL-7	-3.44536	-73.1529	5	2017-02-24	Ny. rangeli	ITS2 PCR/RFLP
53470027	SAL	SAL-7	-3.44536	-73.1529	5	2017-02-24	Ny. triannulatus s.l.	ITS2 PCR/RFLP
53470028	SAL	SAL-7	-3.44536	-73.1529	5	2017-02-24	Ny. darlingi	ITS2 PCR/RFLP
53470029	SAL	SAL-7	-3.44536	-73.1529	5	2017-02-24	Ny. rangeli	ITS2 PCR/RFLP
53470030	SAL	SAL-7	-3.44536	-73.1529	5	2017-02-24	Ny. rangeli	ITS2 PCR/RFLP
53470031	SAL	SAL-7	-3.44536	-73.1529	5	2017-02-24	Ny. rangeli	COI sequencing	1RAN	MK172908
53470032	SAL	SAL-7	-3.44536	-73.1529	5	2017-02-24	Ny. rangeli	ITS2 PCR/RFLP
53470033	SAL	SAL-7	-3.44536	-73.1529	5	2017-02-24	Ny. rangeli	ITS2 PCR/RFLP
53470034	SAL	SAL-7	-3.44536	-73.1529	5	2017-02-24	Ny. darlingi	ITS2 PCR/RFLP
53470035	SAL	SAL-7	-3.44536	-73.1529	5	2017-02-24	Ny. triannulatus s.l.	ITS2 PCR/RFLP
53470036	SAL	SAL-7	-3.44536	-73.1529	5	2017-02-24	Ny. rangeli	ITS2 PCR/RFLP
53470037	SAL	SAL-7	-3.44536	-73.1529	5	2017-02-24	Ny. rangeli	ITS2 PCR/RFLP
53470038	SAL	SAL-7	-3.44536	-73.1529	5	2017-02-24	Ny. darlingi	ITS2 PCR/RFLP
53470039	SAL	SAL-7	-3.44536	-73.1529	5	2017-02-24	Ny. rangeli	ITS2 PCR/RFLP
53470040	SAL	SAL-7	-3.44536	-73.1529	5	2017-02-24	Ny. darlingi	ITS2 PCR/RFLP
53470041	SAL	SAL-7	-3.44536	-73.1529	5	2017-02-24	Ny. darlingi	ITS2 PCR/RFLP
53470042	SAL	SAL-7	-3.44536	-73.1529	5	2017-02-24	Ny. triannulatus s.l.	ITS2 PCR/RFLP
53470043	SAL	SAL-7	-3.44536	-73.1529	5	2017-02-24	Ny. darlingi	ITS2 PCR/RFLP
53470044	SAL	SAL-7	-3.44536	-73.1529	5	2017-02-24	Ny. rangeli	ITS2 PCR/RFLP
53470045	SAL	SAL-7	-3.44536	-73.1529	5	2017-02-24	Ny. rangeli	ITS2 PCR/RFLP
53470046	SAL	SAL-7	-3.44536	-73.1529	5	2017-02-24	Ny. rangeli	ITS2 PCR/RFLP
53470047	SAL	SAL-7	-3.44536	-73.1529	5	2017-02-24	Ny. rangeli	COI sequencing	1RAN	MK172908
53470048	SAL	SAL-7	-3.44536	-73.1529	5	2017-02-24	Ny. triannulatus s.l.	ITS2 PCR/RFLP
53470049	SAL	SAL-7	-3.44536	-73.1529	5	2017-02-24	Ny. rangeli	ITS2 PCR/RFLP
53480001	SAL	SAL-8	-3.44529	-73.1519	5	2017-02-24	Ny. darlingi	ITS2 PCR/RFLP
53480002	SAL	SAL-8	-3.44529	-73.1519	5	2017-02-24	Ny. darlingi	ITS2 PCR/RFLP
53480003	SAL	SAL-8	-3.44529	-73.1519	5	2017-02-24	Ny. triannulatus s.l.	ITS2 PCR/RFLP
53480004	SAL	SAL-8	-3.44529	-73.1519	5	2017-02-24	Ny. darlingi	ITS2 PCR/RFLP
53480005	SAL	SAL-8	-3.44529	-73.1519	5	2017-02-24	Ny. darlingi	ITS2 PCR/RFLP
53480006	SAL	SAL-8	-3.44529	-73.1519	5	2017-02-24	Ny. darlingi	ITS2 PCR/RFLP
53480007	SAL	SAL-8	-3.44529	-73.1519	5	2017-02-24	Ny. darlingi	ITS2 PCR/RFLP
53480008	SAL	SAL-8	-3.44529	-73.1519	5	2017-02-24	Ny. triannulatus s.l.	ITS2 PCR/RFLP
53480009	SAL	SAL-8	-3.44529	-73.1519	5	2017-02-24	Ny. darlingi	ITS2 PCR/RFLP
53480010	SAL	SAL-8	-3.44529	-73.1519	5	2017-02-24	Ny. rangeli	ITS2 PCR/RFLP
53480011	SAL	SAL-8	-3.44529	-73.1519	5	2017-02-24	An. mattogrossensis	ITS2 PCR/RFLP
53480012	SAL	SAL-8	-3.44529	-73.1519	5	2017-02-24	An. forattinii/costai/mediopunctatus	COI sequencing	5FCM	MK173008
53480013	SAL	SAL-8	-3.44529	-73.1519	5	2017-02-24	Ny. dunhami	COI sequencing	4	MH723615
53480014	SAL	SAL-8	-3.44529	-73.1519	5	2017-02-24	Ny. darlingi	ITS2 PCR/RFLP
53480015	SAL	SAL-8	-3.44529	-73.1519	5	2017-02-24	Ny. triannulatus s.l.	ITS2 PCR/RFLP
53480016	SAL	SAL-8	-3.44529	-73.1519	5	2017-02-24	Ny. rangeli	ITS2 PCR/RFLP
53480017	SAL	SAL-8	-3.44529	-73.1519	5	2017-02-24	Ny. dunhami	COI sequencing	12	MH723623
53480018	SAL	SAL-8	-3.44529	-73.1519	5	2017-02-24	Ny. triannulatus s.l.	ITS2 PCR/RFLP
53480019	SAL	SAL-8	-3.44529	-73.1519	5	2017-02-24	Ny. rangeli	ITS2 PCR/RFLP
53480020	SAL	SAL-8	-3.44529	-73.1519	5	2017-02-24	An. forattinii/costai/mediopunctatus	COI sequencing	4FCM	MK173007
53480021	SAL	SAL-8	-3.44529	-73.1519	5	2017-02-24	An. mattogrossensis	ITS2 PCR/RFLP
53480022	SAL	SAL-8	-3.44529	-73.1519	5	2017-02-24	Ny. triannulatus s.l.	ITS2 PCR/RFLP
53480023	SAL	SAL-8	-3.44529	-73.1519	5	2017-02-24	Ny. triannulatus s.l.	ITS2 PCR/RFLP
53480024	SAL	SAL-8	-3.44529	-73.1519	5	2017-02-24	Ny. darlingi	ITS2 PCR/RFLP
53480025	SAL	SAL-8	-3.44529	-73.1519	5	2017-02-24	Ny. darlingi	ITS2 PCR/RFLP
53480026	SAL	SAL-8	-3.44529	-73.1519	5	2017-02-24	Ny. darlingi	ITS2 PCR/RFLP
53480027	SAL	SAL-8	-3.44529	-73.1519	5	2017-02-24	Ny. darlingi	ITS2 PCR/RFLP
53480028	SAL	SAL-8	-3.44529	-73.1519	5	2017-02-24	Ny. triannulatus s.l.	ITS2 PCR/RFLP
53480029	SAL	SAL-8	-3.44529	-73.1519	5	2017-02-24	Ny. darlingi	ITS2 PCR/RFLP
53480030	SAL	SAL-8	-3.44529	-73.1519	5	2017-02-24	Ny. darlingi	ITS2 PCR/RFLP
53480031	SAL	SAL-8	-3.44529	-73.1519	5	2017-02-24	Ny. darlingi	ITS2 PCR/RFLP
SEM-1(1)-A-1	SEM	SEM-1	-4.19517	-74.2113	1	2016-02-26	Ny. rangeli	ITS2 PCR/RFLP
SEM-1(1)-A-10	SEM	SEM-1	-4.19517	-74.2113	1	2016-02-26	Ny. darlingi	ITS2 PCR/RFLP
SEM-1(1)-A-11	SEM	SEM-1	-4.19517	-74.2113	1	2016-02-26	Ny. darlingi	ITS2 PCR/RFLP
SEM-1(1)-A-12	SEM	SEM-1	-4.19517	-74.2113	1	2016-02-26	Ny. darlingi	ITS2 PCR/RFLP
SEM-1(1)-A-13	SEM	SEM-1	-4.19517	-74.2113	1	2016-02-26	Ny. darlingi	ITS2 PCR/RFLP
SEM-1(1)-A-14	SEM	SEM-1	-4.19517	-74.2113	1	2016-02-26	Ny. darlingi	COI sequencing	1DAR	MK172920
SEM-1(1)-A-15	SEM	SEM-1	-4.19517	-74.2113	1	2016-02-26	Ny. darlingi	ITS2 PCR/RFLP
SEM-1(1)-A-16	SEM	SEM-1	-4.19517	-74.2113	1	2016-02-26	Ny. darlingi	morphological
SEM-1(1)-A-17	SEM	SEM-1	-4.19517	-74.2113	1	2016-02-26	Ny. darlingi	morphological
SEM-1(1)-A-18	SEM	SEM-1	-4.19517	-74.2113	1	2016-02-26	Ny. darlingi	ITS2 PCR/RFLP
SEM-1(1)-A-19	SEM	SEM-1	-4.19517	-74.2113	1	2016-02-26	Ny. darlingi	ITS2 PCR/RFLP
SEM-1(1)-A-20	SEM	SEM-1	-4.19517	-74.2113	1	2016-02-26	Ny. darlingi	ITS2 PCR/RFLP
SEM-1(1)-A-21	SEM	SEM-1	-4.19517	-74.2113	1	2016-02-26	Ny. benarrochi B	COI sequencing	11BEN	MK172903
SEM-1(1)-A-3	SEM	SEM-1	-4.19517	-74.2113	1	2016-02-26	Ny. rangeli	ITS2 PCR/RFLP
SEM-1(1)-A-4	SEM	SEM-1	-4.19517	-74.2113	1	2016-02-26	Ny. darlingi	ITS2 PCR/RFLP
SEM-1(1)-A-8	SEM	SEM-1	-4.19517	-74.2113	1	2016-02-26	Ny. darlingi	ITS2 PCR/RFLP
SEM-1(1)-A-9	SEM	SEM-1	-4.19517	-74.2113	1	2016-02-26	Ny. darlingi	ITS2 PCR/RFLP
SEM-1(2)-A-1	SEM	SEM-1	-4.19517	-74.2113	1	2016-02-28	Ny. benarrochi B	COI sequencing	6BEN	MK172898
SEM-1(2)-A-10	SEM	SEM-1	-4.19517	-74.2113	1	2016-02-28	Ny. darlingi	morphological
SEM-1(2)-A-11	SEM	SEM-1	-4.19517	-74.2113	1	2016-02-28	Ny. darlingi	morphological
SEM-1(2)-A-12	SEM	SEM-1	-4.19517	-74.2113	1	2016-02-28	Ny. darlingi	ITS2 PCR/RFLP
SEM-1(2)-A-13	SEM	SEM-1	-4.19517	-74.2113	1	2016-02-28	Ny. darlingi	morphological
SEM-1(2)-A-14	SEM	SEM-1	-4.19517	-74.2113	1	2016-02-28	Ny. darlingi	ITS2 PCR/RFLP
SEM-1(2)-A-16	SEM	SEM-1	-4.19517	-74.2113	1	2016-02-28	Ny. rangeli	ITS2 PCR/RFLP
SEM-1(2)-A-17	SEM	SEM-1	-4.19517	-74.2113	1	2016-02-28	Ny. dunhami	COI sequencing	36	MH723647
SEM-1(2)-A-18	SEM	SEM-1	-4.19517	-74.2113	1	2016-02-28	Ny. darlingi	morphological
SEM-1(2)-A-19	SEM	SEM-1	-4.19517	-74.2113	1	2016-02-28	Ny. darlingi	ITS2 PCR/RFLP
SEM-1(2)-A-2	SEM	SEM-1	-4.19517	-74.2113	1	2016-02-28	Ny. benarrochi B	COI sequencing	10BEN	MK172902
SEM-1(2)-A-20	SEM	SEM-1	-4.19517	-74.2113	1	2016-02-28	Ny. darlingi	morphological
SEM-1(2)-A-21	SEM	SEM-1	-4.19517	-74.2113	1	2016-02-28	Ny. darlingi	ITS2 PCR/RFLP
SEM-1(2)-A-22	SEM	SEM-1	-4.19517	-74.2113	1	2016-02-28	Ny. benarrochi B	COI sequencing	12BEN	MK172904
SEM-1(2)-A-23	SEM	SEM-1	-4.19517	-74.2113	1	2016-02-28	Ny. darlingi	morphological
SEM-1(2)-A-24	SEM	SEM-1	-4.19517	-74.2113	1	2016-02-28	Ny. dunhami	COI sequencing	37	MH723648
SEM-1(2)-A-26	SEM	SEM-1	-4.19517	-74.2113	1	2016-02-28	Ny. darlingi	ITS2 PCR/RFLP
SEM-1(2)-A-27	SEM	SEM-1	-4.19517	-74.2113	1	2016-02-28	Ny. dunhami	COI sequencing	10	MH723621
SEM-1(2)-A-29	SEM	SEM-1	-4.19517	-74.2113	1	2016-02-28	An. forattinii/costai/mediopunctatus	COI sequencing	12FCM	MK173015
SEM-1(2)-A-3	SEM	SEM-1	-4.19517	-74.2113	1	2016-02-28	Ny. darlingi	morphological
SEM-1(2)-A-30	SEM	SEM-1	-4.19517	-74.2113	1	2016-02-28	Ny. rangeli	ITS2 PCR/RFLP
SEM-1(2)-A-31	SEM	SEM-1	-4.19517	-74.2113	1	2016-02-28	Ny. darlingi	ITS2 PCR/RFLP
SEM-1(2)-A-32	SEM	SEM-1	-4.19517	-74.2113	1	2016-02-28	Ny. darlingi	ITS2 PCR/RFLP
SEM-1(2)-A-33	SEM	SEM-1	-4.19517	-74.2113	1	2016-02-28	Ny. darlingi	COI sequencing	1DAR	MK172920
SEM-1(2)-A-34	SEM	SEM-1	-4.19517	-74.2113	1	2016-02-28	Ny. darlingi	morphological
SEM-1(2)-A-35	SEM	SEM-1	-4.19517	-74.2113	1	2016-02-28	Ny. darlingi	morphological
SEM-1(2)-A-37	SEM	SEM-1	-4.19517	-74.2113	1	2016-02-28	Ny. rangeli	ITS2 PCR/RFLP
SEM-1(2)-A-4	SEM	SEM-1	-4.19517	-74.2113	1	2016-02-28	Ny. darlingi	ITS2 PCR/RFLP
SEM-1(2)-A-40	SEM	SEM-1	-4.19517	-74.2113	1	2016-02-28	Ny. darlingi	ITS2 PCR/RFLP
SEM-1(2)-A-41	SEM	SEM-1	-4.19517	-74.2113	1	2016-02-28	Ny. darlingi	ITS2 PCR/RFLP
SEM-1(2)-A-42	SEM	SEM-1	-4.19517	-74.2113	1	2016-02-28	Ny. darlingi	ITS2 PCR/RFLP
SEM-1(2)-A-43	SEM	SEM-1	-4.19517	-74.2113	1	2016-02-28	Ny. rangeli	ITS2 PCR/RFLP
SEM-1(2)-A-44	SEM	SEM-1	-4.19517	-74.2113	1	2016-02-28	Ny. darlingi	morphological
SEM-1(2)-A-45	SEM	SEM-1	-4.19517	-74.2113	1	2016-02-28	Ny. darlingi	morphological
SEM-1(2)-A-46	SEM	SEM-1	-4.19517	-74.2113	1	2016-02-28	Ny. darlingi	ITS2 PCR/RFLP
SEM-1(2)-A-48	SEM	SEM-1	-4.19517	-74.2113	1	2016-02-28	Ny. darlingi	ITS2 PCR/RFLP
SEM-1(2)-A-50	SEM	SEM-1	-4.19517	-74.2113	1	2016-02-28	Ny. darlingi	ITS2 PCR/RFLP
SEM-1(2)-A-51	SEM	SEM-1	-4.19517	-74.2113	1	2016-02-28	Ny. darlingi	ITS2 PCR/RFLP
SEM-1(2)-A-52	SEM	SEM-1	-4.19517	-74.2113	1	2016-02-28	Ny. dunhami	COI sequencing	3	MH723614
SEM-1(2)-A-53	SEM	SEM-1	-4.19517	-74.2113	1	2016-02-28	Ny. dunhami	COI sequencing	17	MH723628
SEM-1(2)-A-55	SEM	SEM-1	-4.19517	-74.2113	1	2016-02-28	Ny. darlingi	ITS2 PCR/RFLP
SEM-1(2)-A-56	SEM	SEM-1	-4.19517	-74.2113	1	2016-02-28	Ny. darlingi	ITS2 PCR/RFLP
SEM-1(2)-A-6	SEM	SEM-1	-4.19517	-74.2113	1	2016-02-28	Ny. darlingi	ITS2 PCR/RFLP
SEM-1(2)-A-7	SEM	SEM-1	-4.19517	-74.2113	1	2016-02-28	Ny. darlingi	ITS2 PCR/RFLP
SEM-1(1)-B-1	SEM	SEM-1	-4.19517	-74.2113	2	2016-04-25	Ny. darlingi	ITS2 PCR/RFLP
SEM-1(1)-B-10	SEM	SEM-1	-4.19517	-74.2113	2	2016-04-25	Ny. dunhami	COI sequencing	34	MH723645
SEM-1(1)-B-11	SEM	SEM-1	-4.19517	-74.2113	2	2016-04-25	Ny. rangeli	COI sequencing	1RAN	MK172908
SEM-1(1)-B-12	SEM	SEM-1	-4.19517	-74.2113	2	2016-04-25	Ny. darlingi	ITS2 PCR/RFLP
SEM-1(1)-B-14	SEM	SEM-1	-4.19517	-74.2113	2	2016-04-25	Ny. darlingi	ITS2 PCR/RFLP
SEM-1(1)-B-15	SEM	SEM-1	-4.19517	-74.2113	2	2016-04-25	Ny. darlingi	morphological
SEM-1(1)-B-16	SEM	SEM-1	-4.19517	-74.2113	2	2016-04-25	Ny. darlingi	ITS2 PCR/RFLP
SEM-1(1)-B-17	SEM	SEM-1	-4.19517	-74.2113	2	2016-04-25	Ny. benarrochi B	COI sequencing	9BEN	MK172901
SEM-1(1)-B-2	SEM	SEM-1	-4.19517	-74.2113	2	2016-04-25	Ny. triannulatus s.l.	COI sequencing	22TRI	MK172955
SEM-1(1)-B-3	SEM	SEM-1	-4.19517	-74.2113	2	2016-04-25	Ny. rangeli	COI sequencing	1RAN	MK172908
SEM-1(1)-B-5	SEM	SEM-1	-4.19517	-74.2113	2	2016-04-25	Ny. darlingi	ITS2 PCR/RFLP
SEM-1(1)-B-6	SEM	SEM-1	-4.19517	-74.2113	2	2016-04-25	An. mattogrossensis	COI sequencing	1MAT	MK172923
SEM-1(1)-B-7	SEM	SEM-1	-4.19517	-74.2113	2	2016-04-25	Ny. darlingi	morphological
SEM-1(1)-B-8	SEM	SEM-1	-4.19517	-74.2113	2	2016-04-25	Ny. darlingi	ITS2 PCR/RFLP
SEM-1(2)-B-1	SEM	SEM-1	-4.19517	-74.2113	2	2016-04-26	Ny. darlingi	ITS2 PCR/RFLP
SEM-1(2)-B-10	SEM	SEM-1	-4.19517	-74.2113	2	2016-04-26	Ny. darlingi	morphological
SEM-1(2)-B-11	SEM	SEM-1	-4.19517	-74.2113	2	2016-04-26	Ny. sp. nr. konderi	COI sequencing	107KON	MK172962
SEM-1(2)-B-12	SEM	SEM-1	-4.19517	-74.2113	2	2016-04-26	Ny. darlingi	ITS2 PCR/RFLP
SEM-1(2)-B-13	SEM	SEM-1	-4.19517	-74.2113	2	2016-04-26	Ny. dunhami	COI sequencing	38	MH723649
SEM-1(2)-B-14	SEM	SEM-1	-4.19517	-74.2113	2	2016-04-26	Ny. darlingi	morphological
SEM-1(2)-B-15	SEM	SEM-1	-4.19517	-74.2113	2	2016-04-26	Ny. darlingi	morphological
SEM-1(2)-B-16	SEM	SEM-1	-4.19517	-74.2113	2	2016-04-26	Ny. darlingi	ITS2 PCR/RFLP
SEM-1(2)-B-17	SEM	SEM-1	-4.19517	-74.2113	2	2016-04-26	Ny. darlingi	ITS2 PCR/RFLP
SEM-1(2)-B-18	SEM	SEM-1	-4.19517	-74.2113	2	2016-04-26	Ny. darlingi	ITS2 PCR/RFLP
SEM-1(2)-B-19	SEM	SEM-1	-4.19517	-74.2113	2	2016-04-26	Ny. darlingi	ITS2 PCR/RFLP
SEM-1(2)-B-2	SEM	SEM-1	-4.19517	-74.2113	2	2016-04-26	Ny. dunhami	COI sequencing	3	MH723614
SEM-1(2)-B-20	SEM	SEM-1	-4.19517	-74.2113	2	2016-04-26	Ny. sp. nr. konderi	COI sequencing	151KON	MK173002
SEM-1(2)-B-21	SEM	SEM-1	-4.19517	-74.2113	2	2016-04-26	Ny. darlingi	ITS2 PCR/RFLP
SEM-1(2)-B-23	SEM	SEM-1	-4.19517	-74.2113	2	2016-04-26	Ny. rangeli	COI sequencing	1RAN	MK172908
SEM-1(2)-B-25	SEM	SEM-1	-4.19517	-74.2113	2	2016-04-26	Ny. darlingi	ITS2 PCR/RFLP
SEM-1(2)-B-26	SEM	SEM-1	-4.19517	-74.2113	2	2016-04-26	Ny. darlingi	ITS2 PCR/RFLP
SEM-1(2)-B-27	SEM	SEM-1	-4.19517	-74.2113	2	2016-04-26	Ny. darlingi	ITS2 PCR/RFLP
SEM-1(2)-B-28	SEM	SEM-1	-4.19517	-74.2113	2	2016-04-26	Ny. darlingi	morphological
SEM-1(2)-B-29	SEM	SEM-1	-4.19517	-74.2113	2	2016-04-26	Ny. darlingi	ITS2 PCR/RFLP
SEM-1(2)-B-30	SEM	SEM-1	-4.19517	-74.2113	2	2016-04-26	Ny. dunhami	COI sequencing	3	MH723614
SEM-1(2)-B-31	SEM	SEM-1	-4.19517	-74.2113	2	2016-04-26	Ny. benarrochi B	COI sequencing	13BEN	MK172905
SEM-1(2)-B-32	SEM	SEM-1	-4.19517	-74.2113	2	2016-04-26	Ny. rangeli	ITS2 PCR/RFLP
SEM-1(2)-B-34	SEM	SEM-1	-4.19517	-74.2113	2	2016-04-26	Ny. darlingi	ITS2 PCR/RFLP
SEM-1(2)-B-35	SEM	SEM-1	-4.19517	-74.2113	2	2016-04-26	Ny. darlingi	morphological
SEM-1(2)-B-36	SEM	SEM-1	-4.19517	-74.2113	2	2016-04-26	Ny. darlingi	morphological
SEM-1(2)-B-38	SEM	SEM-1	-4.19517	-74.2113	2	2016-04-26	Ny. darlingi	ITS2 PCR/RFLP
SEM-1(2)-B-4	SEM	SEM-1	-4.19517	-74.2113	2	2016-04-26	Ny. darlingi	ITS2 PCR/RFLP
SEM-1(2)-B-41	SEM	SEM-1	-4.19517	-74.2113	2	2016-04-26	Ny. dunhami	COI sequencing	39	MH723650
SEM-1(2)-B-43	SEM	SEM-1	-4.19517	-74.2113	2	2016-04-26	Ny. darlingi	morphological
SEM-1(2)-B-44	SEM	SEM-1	-4.19517	-74.2113	2	2016-04-26	Ny. sp. nr. konderi	COI sequencing	110KON	MK172963
SEM-1(2)-B-45	SEM	SEM-1	-4.19517	-74.2113	2	2016-04-26	Ny. darlingi	ITS2 PCR/RFLP
SEM-1(2)-B-5	SEM	SEM-1	-4.19517	-74.2113	2	2016-04-26	Ny. darlingi	morphological
SEM-1(2)-B-6	SEM	SEM-1	-4.19517	-74.2113	2	2016-04-26	Ny. darlingi	ITS2 PCR/RFLP
SEM-1(2)-B-8	SEM	SEM-1	-4.19517	-74.2113	2	2016-04-26	Ny. darlingi	morphological
SEM-1(2)-B-9	SEM	SEM-1	-4.19517	-74.2113	2	2016-04-26	Ny. rangeli	ITS2 PCR/RFLP
SEM-1(1)-C-1	SEM	SEM-1	-4.19517	-74.2113	3	2016-07-19	Ny. darlingi	ITS2 PCR/RFLP
SEM-1(1)-C-2	SEM	SEM-1	-4.19517	-74.2113	3	2016-07-19	Ny. triannulatus s.l.	COI sequencing	6TRI	MK172939
SEM-1(1)-C-3	SEM	SEM-1	-4.19517	-74.2113	3	2016-07-19	Ny. triannulatus s.l.	COI sequencing	18TRI	MK172951
SEM-1(2)-C-10	SEM	SEM-1	-4.19517	-74.2113	3	2016-07-20	Ny. darlingi	ITS2 PCR/RFLP
SEM-1(2)-C-2	SEM	SEM-1	-4.19517	-74.2113	3	2016-07-20	Ny. triannulatus s.l.	COI sequencing	11TRI	MK172944
SEM-1(2)-C-3	SEM	SEM-1	-4.19517	-74.2113	3	2016-07-20	Ny. darlingi	ITS2 PCR/RFLP
SEM-1(2)-C-4	SEM	SEM-1	-4.19517	-74.2113	3	2016-07-20	Ny. triannulatus s.l.	COI sequencing	11TRI	MK172944
SEM-1(2)-C-5	SEM	SEM-1	-4.19517	-74.2113	3	2016-07-20	Ny. triannulatus s.l.	COI sequencing	14TRI	MK172947
SEM-1(2)-C-6	SEM	SEM-1	-4.19517	-74.2113	3	2016-07-20	Ny. triannulatus s.l.	COI sequencing	23TRI	MK172956
SEM-1(2)-C-8	SEM	SEM-1	-4.19517	-74.2113	3	2016-07-20	Ny. darlingi	ITS2 PCR/RFLP
SEM-1(2)-C-9	SEM	SEM-1	-4.19517	-74.2113	3	2016-07-20	Ny. triannulatus s.l.	COI sequencing	24TRI	MK172957
SEM-1(1)-D-1	SEM	SEM-1	-4.19517	-74.2113	4	2016-09-20	Ny. dunhami	ITS2 PCR/RFLP
SEM-1(1)-D-2	SEM	SEM-1	-4.19517	-74.2113	4	2016-09-20	Ny. rangeli	ITS2 PCR/RFLP
SEM-1(1)-D-3	SEM	SEM-1	-4.19517	-74.2113	4	2016-09-20	Ny. darlingi	morphological
SEM-1(1)-D-5	SEM	SEM-1	-4.19517	-74.2113	4	2016-09-20	Ny. triannulatus s.l.	ITS2 PCR/RFLP
SEM-1(1)-D-6	SEM	SEM-1	-4.19517	-74.2113	4	2016-09-20	Ny. darlingi	ITS2 PCR/RFLP
SEM-1(1)-D-7	SEM	SEM-1	-4.19517	-74.2113	4	2016-09-20	Ny. darlingi	ITS2 PCR/RFLP
SEM-1(2)-D-2	SEM	SEM-1	-4.19517	-74.2113	4	2016-09-21	Ny. darlingi	ITS2 PCR/RFLP
SEM-1(2)-D-3	SEM	SEM-1	-4.19517	-74.2113	4	2016-09-21	Ny. darlingi	morphological
SEM-1(2)-D-4	SEM	SEM-1	-4.19517	-74.2113	4	2016-09-21	Ny. triannulatus s.l.	ITS2 PCR/RFLP
SEM-1(2)-D-5	SEM	SEM-1	-4.19517	-74.2113	4	2016-09-21	Ny. darlingi	ITS2 PCR/RFLP
SEM-1(2)-D-6	SEM	SEM-1	-4.19517	-74.2113	4	2016-09-21	Ny. darlingi	morphological
SEM-1(2)-D-7	SEM	SEM-1	-4.19517	-74.2113	4	2016-09-21	Ny. darlingi	ITS2 PCR/RFLP
SEM-1(1)-E-1	SEM	SEM-1	-4.19517	-74.2113	5	2016-11-20	An. mattogrossensis	COI sequencing	8MAT	MK172930
SEM-1(1)-E-2	SEM	SEM-1	-4.19517	-74.2113	5	2016-11-20	Ny. dunhami	COI sequencing	35	MH723646
SEM-1(1)-E-3	SEM	SEM-1	-4.19517	-74.2113	5	2016-11-20	Ny. triannulatus s.l.	COI sequencing	18TRI	MK172951
SEM-1(1)-E-4	SEM	SEM-1	-4.19517	-74.2113	5	2016-11-20	An. mattogrossensis	COI sequencing	9MAT	MK172931
SEM-1(2)-E-10	SEM	SEM-1	-4.19517	-74.2113	5	2016-11-21	Ny. dunhami	COI sequencing	35	MH723646
SEM-1(2)-E-11	SEM	SEM-1	-4.19517	-74.2113	5	2016-11-21	Ny. rangeli	ITS2 PCR/RFLP
SEM-1(2)-E-12	SEM	SEM-1	-4.19517	-74.2113	5	2016-11-21	Ny. darlingi	ITS2 PCR/RFLP
SEM-1(2)-E-13	SEM	SEM-1	-4.19517	-74.2113	5	2016-11-21	Ny. darlingi	ITS2 PCR/RFLP
SEM-1(2)-E-14	SEM	SEM-1	-4.19517	-74.2113	5	2016-11-21	Ny. dunhami	COI sequencing	3	MH723614
SEM-1(2)-E-15	SEM	SEM-1	-4.19517	-74.2113	5	2016-11-21	Ny. dunhami	COI sequencing	5	MH723616
SEM-1(2)-E-16	SEM	SEM-1	-4.19517	-74.2113	5	2016-11-21	Ny. dunhami	COI sequencing	3	MH723614
SEM-1(2)-E-17	SEM	SEM-1	-4.19517	-74.2113	5	2016-11-21	Ny. dunhami	COI sequencing	40	MH723651
SEM-1(2)-E-18	SEM	SEM-1	-4.19517	-74.2113	5	2016-11-21	Ny. rangeli	ITS2 PCR/RFLP
SEM-1(2)-E-19	SEM	SEM-1	-4.19517	-74.2113	5	2016-11-21	Ny. dunhami	COI sequencing	41	MH723652
SEM-1(2)-E-2	SEM	SEM-1	-4.19517	-74.2113	5	2016-11-21	Ny. rangeli	ITS2 PCR/RFLP
SEM-1(2)-E-21	SEM	SEM-1	-4.19517	-74.2113	5	2016-11-21	Ny. dunhami	COI sequencing	42	MH723653
SEM-1(2)-E-23	SEM	SEM-1	-4.19517	-74.2113	5	2016-11-21	Ny. dunhami	COI sequencing	27	MH723638
SEM-1(2)-E-3	SEM	SEM-1	-4.19517	-74.2113	5	2016-11-21	Ny. sp. nr. konderi	COI sequencing	110KON	MK172963
SEM-1(2)-E-4	SEM	SEM-1	-4.19517	-74.2113	5	2016-11-21	Ny. triannulatus s.l.	COI sequencing	25TRI	MK172958
SEM-1(2)-E-5	SEM	SEM-1	-4.19517	-74.2113	5	2016-11-21	Ny. triannulatus s.l.	COI sequencing	21TRI	MK172954
SEM-1(2)-E-6	SEM	SEM-1	-4.19517	-74.2113	5	2016-11-21	Ny. rangeli	ITS2 PCR/RFLP
SEM-1(2)-E-7	SEM	SEM-1	-4.19517	-74.2113	5	2016-11-21	Ny. triannulatus s.l.	COI sequencing	26TRI	MK172959
SEM-1(2)-E-8	SEM	SEM-1	-4.19517	-74.2113	5	2016-11-21	An. mattogrossensis	COI sequencing	10MAT	MK172932
SEM-1(2)-E-9	SEM	SEM-1	-4.19517	-74.2113	5	2016-11-21	Ny. triannulatus s.l.	COI sequencing	23TRI	MK172956
SEM-1(1)-F-1	SEM	SEM-1	-4.19517	-74.2113	6	2017-01-10	Ny. darlingi	ITS2 PCR/RFLP
SEM-1(1)-F-10	SEM	SEM-1	-4.19517	-74.2113	6	2017-01-10	Ny. darlingi	ITS2 PCR/RFLP
SEM-1(1)-F-11	SEM	SEM-1	-4.19517	-74.2113	6	2017-01-10	Ny. triannulatus s.l.	ITS2 PCR/RFLP
SEM-1(1)-F-12	SEM	SEM-1	-4.19517	-74.2113	6	2017-01-10	Ny. darlingi	ITS2 PCR/RFLP
SEM-1(1)-F-13	SEM	SEM-1	-4.19517	-74.2113	6	2017-01-10	Ny. triannulatus s.l.	ITS2 PCR/RFLP
SEM-1(1)-F-14	SEM	SEM-1	-4.19517	-74.2113	6	2017-01-10	Ny. triannulatus s.l.	ITS2 PCR/RFLP
SEM-1(1)-F-15	SEM	SEM-1	-4.19517	-74.2113	6	2017-01-10	Ny. triannulatus s.l.	ITS2 PCR/RFLP
SEM-1(1)-F-16	SEM	SEM-1	-4.19517	-74.2113	6	2017-01-10	Ny. darlingi	morphological
SEM-1(1)-F-2	SEM	SEM-1	-4.19517	-74.2113	6	2017-01-10	Ny. rangeli	ITS2 PCR/RFLP
SEM-1(1)-F-3	SEM	SEM-1	-4.19517	-74.2113	6	2017-01-10	Ny. darlingi	ITS2 PCR/RFLP
SEM-1(1)-F-5	SEM	SEM-1	-4.19517	-74.2113	6	2017-01-10	Ny. triannulatus s.l.	ITS2 PCR/RFLP
SEM-1(1)-F-6	SEM	SEM-1	-4.19517	-74.2113	6	2017-01-10	Ny. triannulatus s.l.	ITS2 PCR/RFLP
SEM-1(1)-F-7	SEM	SEM-1	-4.19517	-74.2113	6	2017-01-10	Ny. darlingi	ITS2 PCR/RFLP
SEM-1(1)-F-8	SEM	SEM-1	-4.19517	-74.2113	6	2017-01-10	Ny. darlingi	ITS2 PCR/RFLP
SEM-1(1)-F-9	SEM	SEM-1	-4.19517	-74.2113	6	2017-01-10	Ny. darlingi	ITS2 PCR/RFLP
SEM-1(2)-F-1	SEM	SEM-1	-4.19517	-74.2113	6	2017-01-11	Ny. darlingi	ITS2 PCR/RFLP
SEM-1(2)-F-10	SEM	SEM-1	-4.19517	-74.2113	6	2017-01-11	Ny. triannulatus s.l.	ITS2 PCR/RFLP
SEM-1(2)-F-11	SEM	SEM-1	-4.19517	-74.2113	6	2017-01-11	Ny. triannulatus s.l.	ITS2 PCR/RFLP
SEM-1(2)-F-2	SEM	SEM-1	-4.19517	-74.2113	6	2017-01-11	Ny. rangeli	ITS2 PCR/RFLP
SEM-1(2)-F-3	SEM	SEM-1	-4.19517	-74.2113	6	2017-01-11	Ny. triannulatus s.l.	ITS2 PCR/RFLP
SEM-1(2)-F-4	SEM	SEM-1	-4.19517	-74.2113	6	2017-01-11	Ny. darlingi	ITS2 PCR/RFLP
SEM-1(2)-F-5	SEM	SEM-1	-4.19517	-74.2113	6	2017-01-11	Ny. triannulatus s.l.	ITS2 PCR/RFLP
SEM-1(2)-F-6	SEM	SEM-1	-4.19517	-74.2113	6	2017-01-11	Ny. darlingi	ITS2 PCR/RFLP
SEM-1(2)-F-7	SEM	SEM-1	-4.19517	-74.2113	6	2017-01-11	Ny. darlingi	ITS2 PCR/RFLP
SEM-1(2)-F-8	SEM	SEM-1	-4.19517	-74.2113	6	2017-01-11	Ny. darlingi	ITS2 PCR/RFLP
SEM-1(2)-F-9	SEM	SEM-1	-4.19517	-74.2113	6	2017-01-11	Ny. triannulatus s.l.	ITS2 PCR/RFLP
SEM-1-F-28	SEM	SEM-1	-4.19517	-74.2113	6	2017-01-11	Ny. darlingi	ITS2 PCR/RFLP
SEM-1-F-29	SEM	SEM-1	-4.19517	-74.2113	6	2017-01-11	Ny. darlingi	ITS2 PCR/RFLP
TRI-1(1)-A-1	TRI	TRI-1	-4.15419	-73.4717	1	2016-01-26	Ny. darlingi	ITS2 PCR/RFLP
TRI-1(1)-A-2	TRI	TRI-1	-4.15419	-73.4717	1	2016-01-26	Ny. darlingi	ITS2 PCR/RFLP
TRI-1(1)-A-3	TRI	TRI-1	-4.15419	-73.4717	1	2016-01-26	Ny. darlingi	ITS2 PCR/RFLP
TRI-1(2)-A-1	TRI	TRI-1	-4.15419	-73.4717	1	2016-01-26	Ny. sp. nr. konderi	COI sequencing	107KON	MK172962
TRI-2(1)-A-1	TRI	TRI-2	-4.15442	-73.4726	1	2016-01-26	Ny. sp. nr. konderi	COI sequencing	136KON	MK172987
TRI-3(1)-A-1	TRI	TRI-3	-4.1585	-73.4715	1	2016-01-27	Ny. darlingi	morphological
TRI-3(1)-A-2	TRI	TRI-3	-4.1585	-73.4715	1	2016-01-27	Ny. darlingi	morphological
TRI-3(1)-A-3	TRI	TRI-3	-4.1585	-73.4715	1	2016-01-27	Ny. benarrochi B	COI sequencing	14BEN	MK172906
TRI-3(1)-A-4	TRI	TRI-3	-4.1585	-73.4715	1	2016-01-27	Ny. darlingi	ITS2 PCR/RFLP
TRI-4(1)-A-1	TRI	TRI-4	-4.15921	-73.4717	1	2016-01-27	Ny. darlingi	ITS2 PCR/RFLP
TRI-4(1)-A-2	TRI	TRI-4	-4.15921	-73.4717	1	2016-01-27	Ny. darlingi	morphological
TRI-4(1)-A-3	TRI	TRI-4	-4.15921	-73.4717	1	2016-01-27	Ny. darlingi	morphological
TRI-5(1)-A-1	TRI	TRI-5	-4.15826	-73.4742	1	2016-01-28	Ny. dunhami	COI sequencing	46	MH723657
TRI-5(1)-A-2	TRI	TRI-5	-4.15826	-73.4742	1	2016-01-28	Ny. darlingi	morphological
TRI-5(1)-A-3	TRI	TRI-5	-4.15826	-73.4742	1	2016-01-28	Ny. darlingi	morphological
TRI-5(1)-A-4	TRI	TRI-5	-4.15826	-73.4742	1	2016-01-28	Ny. dunhami	COI sequencing	15	MH723626
TRI-5(2)-A-1	TRI	TRI-5	-4.15826	-73.4742	1	2016-01-28	Ny. benarrochi B	COI sequencing	15BEN	MK172907
TRI-6(1)-A-1	TRI	TRI-6	-4.15641	-73.4758	1	2016-01-28	Ny. darlingi	morphological
TRI-6(1)-A-2	TRI	TRI-6	-4.15641	-73.4758	1	2016-01-28	Ny. darlingi	ITS2 PCR/RFLP
TRI-6(1)-A-4	TRI	TRI-6	-4.15641	-73.4758	1	2016-01-28	Ny. darlingi	ITS2 PCR/RFLP
TRI-7(1)-A-1	TRI	TRI-7	-4.15663	-73.4739	1	2016-01-29	Ny. darlingi	ITS2 PCR/RFLP
TRI-7(1)-A-2	TRI	TRI-7	-4.15663	-73.4739	1	2016-01-29	Ny. darlingi	ITS2 PCR/RFLP
TRI-1(1)-B-1	TRI	TRI-1	-4.15419	-73.4717	2	2016-04-01	Ny. sp. nr. konderi	COI sequencing	107KON	MK172962
TRI-1(1)-B-2	TRI	TRI-1	-4.15419	-73.4717	2	2016-04-01	Ny. darlingi	ITS2 PCR/RFLP
TRI-3(1)-B-1	TRI	TRI-3	-4.1585	-73.4715	2	2016-04-02	Ny. darlingi	morphological
TRI-3(1)-B-2	TRI	TRI-3	-4.1585	-73.4715	2	2016-04-02	Ny. dunhami	COI sequencing	7	MH723618
TRI-3(1)-B-3	TRI	TRI-3	-4.1585	-73.4715	2	2016-04-02	Ny. darlingi	ITS2 PCR/RFLP
TRI-3(1)-B-4	TRI	TRI-3	-4.1585	-73.4715	2	2016-04-02	Ny. darlingi	ITS2 PCR/RFLP
TRI-3(1)-B-5	TRI	TRI-3	-4.1585	-73.4715	2	2016-04-02	Ny. dunhami	COI sequencing	44	MH723655
TRI-3(1)-B-6	TRI	TRI-3	-4.1585	-73.4715	2	2016-04-02	Ny. darlingi	ITS2 PCR/RFLP
TRI-3(1)-B-7	TRI	TRI-3	-4.1585	-73.4715	2	2016-04-02	Ny. sp. nr. konderi	COI sequencing	107KON	MK172962
TRI-4(1)-B-1	TRI	TRI-4	-4.15921	-73.4717	2	2016-04-02	Ny. sp. nr. konderi	COI sequencing	107KON	MK172962
TRI-4(1)-B-2	TRI	TRI-4	-4.15921	-73.4717	2	2016-04-02	Ny. darlingi	ITS2 PCR/RFLP
TRI-5(1)-B-1	TRI	TRI-5	-4.15826	-73.4742	2	2016-04-03	Ny. triannulatus s.l.	COI sequencing	4TRI	MK172937
TRI-5(1)-B-2	TRI	TRI-5	-4.15826	-73.4742	2	2016-04-03	Ny. darlingi	morphological
TRI-5(1)-B-4	TRI	TRI-5	-4.15826	-73.4742	2	2016-04-03	Ny. darlingi	ITS2 PCR/RFLP
TRI-6(1)-B-1	TRI	TRI-6	-4.15641	-73.4758	2	2016-04-04	Ny. darlingi	morphological
TRI-6(1)-B-2	TRI	TRI-6	-4.15641	-73.4758	2	2016-04-04	Ny. sp. nr. konderi	COI sequencing	119KON	MK172970
TRI-6(1)-B-3	TRI	TRI-6	-4.15641	-73.4758	2	2016-04-04	Ny. darlingi	ITS2 PCR/RFLP
TRI-6(1)-B-4	TRI	TRI-6	-4.15641	-73.4758	2	2016-04-04	Ny. darlingi	morphological
TRI-6(1)-B-5	TRI	TRI-6	-4.15641	-73.4758	2	2016-04-04	Ny. dunhami	COI sequencing	10	MH723621
TRI-6(1)-B-6	TRI	TRI-6	-4.15641	-73.4758	2	2016-04-04	Ny. darlingi	ITS2 PCR/RFLP
TRI-6(1)-B-7	TRI	TRI-6	-4.15641	-73.4758	2	2016-04-04	Ny. darlingi	ITS2 PCR/RFLP
TRI-1(1)-C-1	TRI	TRI-1	-4.15419	-73.4717	3	2016-08-07	Ny. darlingi	ITS2 PCR/RFLP
TRI-1(1)-C-2	TRI	TRI-1	-4.15419	-73.4717	3	2016-08-07	Ny. dunhami	COI sequencing	43	MH723654
TRI-1(1)-C-3	TRI	TRI-1	-4.15419	-73.4717	3	2016-08-07	Ny. darlingi	morphological
TRI-1(1)-C-4	TRI	TRI-1	-4.15419	-73.4717	3	2016-08-07	Ny. dunhami	COI sequencing	4	MH723615
TRI-3(1)-C-1	TRI	TRI-3	-4.1585	-73.4715	3	2016-08-07	Ny. darlingi	morphological
TRI-3(1)-C-2	TRI	TRI-3	-4.1585	-73.4715	3	2016-08-07	Ny. darlingi	morphological
TRI-3(1)-C-3	TRI	TRI-3	-4.1585	-73.4715	3	2016-08-07	An. mattogrossensis	COI sequencing	11MAT	MK172933
TRI-3(1)-C-4	TRI	TRI-3	-4.1585	-73.4715	3	2016-08-07	Ny. dunhami	COI sequencing	15	MH723626
TRI-3(1)-C-5	TRI	TRI-3	-4.1585	-73.4715	3	2016-08-07	Ny. dunhami	COI sequencing	4	MH723615
TRI-3(1)-C-6	TRI	TRI-3	-4.1585	-73.4715	3	2016-08-07	Ny. sp. nr. konderi	COI sequencing	107KON	MK172962
TRI-3(1)-C-7	TRI	TRI-3	-4.1585	-73.4715	3	2016-08-07	Ny. sp. nr. konderi	COI sequencing	107KON	MK172962
TRI-5(1)-C-1	TRI	TRI-5	-4.15826	-73.4742	3	2016-08-08	Ny. triannulatus s.l.	COI sequencing	5TRI	MK172938
TRI-5(1)-C-2	TRI	TRI-5	-4.15826	-73.4742	3	2016-08-08	Ny. darlingi	ITS2 PCR/RFLP
TRI-5(1)-C-3	TRI	TRI-5	-4.15826	-73.4742	3	2016-08-08	Ny. darlingi	morphological
TRI-5(1)-C-4	TRI	TRI-5	-4.15826	-73.4742	3	2016-08-08	Ny. darlingi	morphological
TRI-1(1)-D-1	TRI	TRI-1	-4.15419	-73.4717	4	2016-10-11	Ny. sp. nr. konderi	COI sequencing	107KON	MK172962
TRI-1(1)-D-2	TRI	TRI-1	-4.15419	-73.4717	4	2016-10-11	Ny. darlingi	ITS2 PCR/RFLP
TRI-3(1)-D-1	TRI	TRI-3	-4.1585	-73.4715	4	2016-10-12	Ny. darlingi	ITS2 PCR/RFLP
TRI-3(1)-D-2	TRI	TRI-3	-4.1585	-73.4715	4	2016-10-12	Ny. dunhami	COI sequencing	4	MH723615
TRI-3(1)-D-4	TRI	TRI-3	-4.1585	-73.4715	4	2016-10-12	Ny. sp. nr. konderi	COI sequencing	123KON	MK172974
TRI-5(1)-D-1	TRI	TRI-5	-4.15826	-73.4742	4	2016-10-12	Ny. rangeli	ITS2 PCR/RFLP
TRI-5(1)-D-2	TRI	TRI-5	-4.15826	-73.4742	4	2016-10-12	Ny. darlingi	ITS2 PCR/RFLP
TRI-6(1)-D-1	TRI	TRI-6	-4.15641	-73.4758	4	2016-10-13	Ny. darlingi	ITS2 PCR/RFLP
TRI-1(1)-E-1	TRI	TRI-1	-4.15419	-73.4717	5	2016-11-27	Ny. darlingi	ITS2 PCR/RFLP
TRI-2(1)-E-1	TRI	TRI-2	-4.15442	-73.4726	5	2016-11-27	Ny. darlingi	ITS2 PCR/RFLP
TRI-3(1)-E-1	TRI	TRI-3	-4.1585	-73.4715	5	2016-11-27	Ny. darlingi	ITS2 PCR/RFLP
TRI-3(1)-E-3	TRI	TRI-3	-4.1585	-73.4715	5	2016-11-27	Ny. dunhami	COI sequencing	45	MH723656
TRI-4(1)-E-1	TRI	TRI-4	-4.15921	-73.4717	5	2016-11-28	Ny. sp. nr. konderi	COI sequencing	107KON	MK172962
TRI-4(1)-E-3	TRI	TRI-4	-4.15921	-73.4717	5	2016-11-28	Ny. darlingi	ITS2 PCR/RFLP
TRI-4(1)-E-4	TRI	TRI-4	-4.15921	-73.4717	5	2016-11-28	Ny. darlingi	ITS2 PCR/RFLP
TRI-5(1)-E-1	TRI	TRI-5	-4.15826	-73.4742	5	2016-11-29	Ny. dunhami	COI sequencing	47	MH723658
TRI-5(1)-E-2	TRI	TRI-5	-4.15826	-73.4742	5	2016-11-29	Ny. darlingi	ITS2 PCR/RFLP
TRI-5(1)-E-3	TRI	TRI-5	-4.15826	-73.4742	5	2016-11-29	Ny. rangeli	ITS2 PCR/RFLP
TRI-1(1)-F-2	TRI	TRI-1	-4.15419	-73.4717	6	2017-03-01	Ny. darlingi	morphological
TRI-3(1)-F-1	TRI	TRI-3	-4.1585	-73.4715	6	2017-03-01	Ny. darlingi	ITS2 PCR/RFLP
TRI-3(1)-F-2	TRI	TRI-3	-4.1585	-73.4715	6	2017-03-01	Ny. darlingi	ITS2 PCR/RFLP
TRI-3(1)-F-3	TRI	TRI-3	-4.1585	-73.4715	6	2017-03-01	Ny. rangeli	ITS2 PCR/RFLP
TRI-3(1)-F-4	TRI	TRI-3	-4.1585	-73.4715	6	2017-03-01	Ny. sp. nr. konderi	COI sequencing	107KON	MK172962
TRI-3(1)-F-5	TRI	TRI-3	-4.1585	-73.4715	6	2017-03-01	Ny. triannulatus s.l.	ITS2 PCR/RFLP
TRI-3(1)-F-6	TRI	TRI-3	-4.1585	-73.4715	6	2017-03-01	Ny. triannulatus s.l.	ITS2 PCR/RFLP
TRI-5(1)-F-1	TRI	TRI-5	-4.15826	-73.4742	6	2017-03-01	Ny. triannulatus s.l.	ITS2 PCR/RFLP
TRI-6(1)-F-1	TRI	TRI-6	-4.15641	-73.4758	6	2017-03-01	Ny. triannulatus s.l.	ITS2 PCR/RFLP
11490001	URC	URC-9	-3.35732	-73.0579	1	2016-03-16	Ny. dunhami	COI sequencing	1	MH723612
21450001	URC	URC-5	-3.36002	-73.0631	2	2016-06-16	Ny. rangeli	ITS2 PCR/RFLP
21450002	URC	URC-5	-3.36002	-73.0631	2	2016-06-16	Ny. triannulatus s.l.	ITS2 PCR/RFLP
21450003	URC	URC-5	-3.36002	-73.0631	2	2016-06-16	Ny. triannulatus s.l.	COI sequencing	none; poor quality sequence	none; poor quality sequence
21450004	URC	URC-5	-3.36002	-73.0631	2	2016-06-16	Ny. rangeli	COI sequencing	none; poor quality sequence	none; poor quality sequence
21450005	URC	URC-5	-3.36002	-73.0631	2	2016-06-16	Ny. triannulatus s.l.	COI sequencing	none; poor quality sequence	none; poor quality sequence
21450006	URC	URC-5	-3.36002	-73.0631	2	2016-06-16	Ny. rangeli	COI sequencing	1RAN	MK172908
21450007	URC	URC-5	-3.36002	-73.0631	2	2016-06-16	Ny. rangeli	COI sequencing	5RAN	MK172912
21450008	URC	URC-5	-3.36002	-73.0631	2	2016-06-16	Ny. triannulatus s.l.	COI sequencing	none; poor quality sequence	none; poor quality sequence
21450009	URC	URC-5	-3.36002	-73.0631	2	2016-06-16	Ny. triannulatus s.l.	COI sequencing	1TRI	MK172934
21450010	URC	URC-5	-3.36002	-73.0631	2	2016-06-16	Ny. triannulatus s.l.	COI sequencing	none; poor quality sequence	none; poor quality sequence
21450011	URC	URC-5	-3.36002	-73.0631	2	2016-06-16	Ny. triannulatus s.l.	COI sequencing	2TRI	MK172935
21450012	URC	URC-5	-3.36002	-73.0631	2	2016-06-16	Ny. triannulatus s.l.	COI sequencing	3TRI	MK172936
21450013	URC	URC-5	-3.36002	-73.0631	2	2016-06-16	Ny. rangeli	COI sequencing	6RAN	MK172913
21450014	URC	URC-5	-3.36002	-73.0631	2	2016-06-16	Ny. darlingi	COI sequencing	2DAR	MK172921
21450015	URC	URC-5	-3.36002	-73.0631	2	2016-06-16	An. mattogrossensis	COI sequencing	2MAT	MK172924
21450016	URC	URC-5	-3.36002	-73.0631	2	2016-06-16	Ny. rangeli	COI sequencing	1RAN	MK172908
21450017	URC	URC-5	-3.36002	-73.0631	2	2016-06-16	Ny. triannulatus s.l.	ITS2 PCR/RFLP
21450018	URC	URC-5	-3.36002	-73.0631	2	2016-06-16	Ny. darlingi	ITS2 PCR/RFLP
21450019	URC	URC-5	-3.36002	-73.0631	2	2016-06-16	Ny. rangeli	ITS2 PCR/RFLP
21460001	URC	URC-6	-3.35959	-73.0616	2	2016-06-16	Ny. triannulatus s.l.	ITS2 PCR/RFLP
21460003	URC	URC-6	-3.35959	-73.0616	2	2016-06-16	Ny. triannulatus s.l.	COI sequencing	4TRI	MK172937
21460004	URC	URC-6	-3.35959	-73.0616	2	2016-06-16	Ny. darlingi	ITS2 PCR/RFLP
21460005	URC	URC-6	-3.35959	-73.0616	2	2016-06-16	Ny. rangeli	COI sequencing	none; poor quality sequence	none; poor quality sequence
21460006	URC	URC-6	-3.35959	-73.0616	2	2016-06-16	Ny. darlingi	COI sequencing	1DAR	MK172920
21460007	URC	URC-6	-3.35959	-73.0616	2	2016-06-16	Ny. triannulatus s.l.	COI sequencing	5TRI	MK172938
21460008	URC	URC-6	-3.35959	-73.0616	2	2016-06-16	Ny. rangeli	COI sequencing	2RAN	MK172909
21460009	URC	URC-6	-3.35959	-73.0616	2	2016-06-16	Ny. darlingi	COI sequencing	1DAR	MK172920
21460010	URC	URC-6	-3.35959	-73.0616	2	2016-06-16	Ny. rangeli	COI sequencing	1RAN	MK172908
21460011	URC	URC-6	-3.35959	-73.0616	2	2016-06-16	Ny. rangeli	COI sequencing	3RAN	MK172910
31420001	URC	URC-2	-3.36112	-73.0654	3	2016-09-10	Ny. triannulatus s.l.	COI sequencing	9TRI	MK172942
31420002	URC	URC-2	-3.36112	-73.0654	3	2016-09-10	Ny. triannulatus s.l.	ITS2 PCR/RFLP
31420003	URC	URC-2	-3.36112	-73.0654	3	2016-09-10	Ny. rangeli	ITS2 PCR/RFLP
31420004	URC	URC-2	-3.36112	-73.0654	3	2016-09-10	Ny. rangeli	ITS2 PCR/RFLP
31430001	URC	URC-3	-3.35754	-73.0655	3	2016-09-10	Ny. darlingi	ITS2 PCR/RFLP
31450001	URC	URC-5	-3.36002	-73.0631	3	2016-09-10	Ny. triannulatus s.l.	ITS2 PCR/RFLP
31460001	URC	URC-6	-3.35959	-73.0616	3	2016-09-10	Ny. rangeli	ITS2 PCR/RFLP
31470001	URC	URC-7	-3.35842	-73.0622	3	2016-09-10	Ny. darlingi	ITS2 PCR/RFLP
31470002	URC	URC-7	-3.35842	-73.0622	3	2016-09-10	Ny. triannulatus s.l.	ITS2 PCR/RFLP
31470003	URC	URC-7	-3.35842	-73.0622	3	2016-09-10	Ny. triannulatus s.l.	ITS2 PCR/RFLP
31470004	URC	URC-7	-3.35842	-73.0622	3	2016-09-10	Ny. triannulatus s.l.	COI sequencing	10TRI	MK172943
31470005	URC	URC-7	-3.35842	-73.0622	3	2016-09-10	Ny. darlingi	ITS2 PCR/RFLP
31470006	URC	URC-7	-3.35842	-73.0622	3	2016-09-10	Ny. triannulatus s.l.	ITS2 PCR/RFLP
31470008	URC	URC-7	-3.35842	-73.0622	3	2016-09-10	Ny. triannulatus s.l.	COI sequencing	11TRI	MK172944
31470009	URC	URC-7	-3.35842	-73.0622	3	2016-09-10	Ny. triannulatus s.l.	ITS2 PCR/RFLP
31470010	URC	URC-7	-3.35842	-73.0622	3	2016-09-10	Ny. triannulatus s.l.	ITS2 PCR/RFLP
31470011	URC	URC-7	-3.35842	-73.0622	3	2016-09-10	Ny. rangeli	ITS2 PCR/RFLP
31470012	URC	URC-7	-3.35842	-73.0622	3	2016-09-10	Ny. darlingi	ITS2 PCR/RFLP
31470013	URC	URC-7	-3.35842	-73.0622	3	2016-09-10	Ny. dunhami	COI sequencing	3	MH723614
31470014	URC	URC-7	-3.35842	-73.0622	3	2016-09-10	Ny. rangeli	ITS2 PCR/RFLP
31470016	URC	URC-7	-3.35842	-73.0622	3	2016-09-10	Ny. triannulatus s.l.	ITS2 PCR/RFLP
31470017	URC	URC-7	-3.35842	-73.0622	3	2016-09-10	Ny. triannulatus s.l.	ITS2 PCR/RFLP
31470019	URC	URC-7	-3.35842	-73.0622	3	2016-09-10	Ny. rangeli	ITS2 PCR/RFLP
31470020	URC	URC-7	-3.35842	-73.0622	3	2016-09-10	Ny. darlingi	ITS2 PCR/RFLP
31470021	URC	URC-7	-3.35842	-73.0622	3	2016-09-10	Ny. triannulatus s.l.	ITS2 PCR/RFLP
31470022	URC	URC-7	-3.35842	-73.0622	3	2016-09-10	Ny. triannulatus s.l.	ITS2 PCR/RFLP
31470023	URC	URC-7	-3.35842	-73.0622	3	2016-09-10	Ny. triannulatus s.l.	ITS2 PCR/RFLP
31470024	URC	URC-7	-3.35842	-73.0622	3	2016-09-10	Ny. triannulatus s.l.	ITS2 PCR/RFLP
31470025	URC	URC-7	-3.35842	-73.0622	3	2016-09-10	Ny. rangeli	COI sequencing	8RAN	MK172915
31470026	URC	URC-7	-3.35842	-73.0622	3	2016-09-10	Ny. dunhami	COI sequencing	3	MH723614
31470027	URC	URC-7	-3.35842	-73.0622	3	2016-09-10	Ny. triannulatus s.l.	COI sequencing	12TRI	MK172945
31470028	URC	URC-7	-3.35842	-73.0622	3	2016-09-10	Ny. rangeli	ITS2 PCR/RFLP
31470029	URC	URC-7	-3.35842	-73.0622	3	2016-09-10	Ny. darlingi	ITS2 PCR/RFLP
31470030	URC	URC-7	-3.35842	-73.0622	3	2016-09-10	Ny. darlingi	ITS2 PCR/RFLP
31470031	URC	URC-7	-3.35842	-73.0622	3	2016-09-10	Ny. triannulatus s.l.	ITS2 PCR/RFLP
31470032	URC	URC-7	-3.35842	-73.0622	3	2016-09-10	Ny. triannulatus s.l.	ITS2 PCR/RFLP
31480001	URC	URC-8	-3.35862	-73.0598	3	2016-09-10	Ny. triannulatus s.l.	ITS2 PCR/RFLP
31480002	URC	URC-8	-3.35862	-73.0598	3	2016-09-10	Ny. darlingi	ITS2 PCR/RFLP
31480003	URC	URC-8	-3.35862	-73.0598	3	2016-09-10	Ny. triannulatus s.l.	ITS2 PCR/RFLP
31480004	URC	URC-8	-3.35862	-73.0598	3	2016-09-10	Ny. triannulatus s.l.	ITS2 PCR/RFLP
31480005	URC	URC-8	-3.35862	-73.0598	3	2016-09-10	Ny. triannulatus s.l.	ITS2 PCR/RFLP
31480006	URC	URC-8	-3.35862	-73.0598	3	2016-09-10	Ny. rangeli	ITS2 PCR/RFLP
31480007	URC	URC-8	-3.35862	-73.0598	3	2016-09-10	Ny. triannulatus s.l.	ITS2 PCR/RFLP
31480008	URC	URC-8	-3.35862	-73.0598	3	2016-09-10	Ny. triannulatus s.l.	ITS2 PCR/RFLP
31480009	URC	URC-8	-3.35862	-73.0598	3	2016-09-10	Ny. triannulatus s.l.	ITS2 PCR/RFLP
31480010	URC	URC-8	-3.35862	-73.0598	3	2016-09-10	Ny. darlingi	ITS2 PCR/RFLP
31480011	URC	URC-8	-3.35862	-73.0598	3	2016-09-10	Ny. rangeli	ITS2 PCR/RFLP
31480012	URC	URC-8	-3.35862	-73.0598	3	2016-09-10	Ny. triannulatus s.l.	ITS2 PCR/RFLP
31480013	URC	URC-8	-3.35862	-73.0598	3	2016-09-10	Ny. triannulatus s.l.	ITS2 PCR/RFLP
31480014	URC	URC-8	-3.35862	-73.0598	3	2016-09-10	Ny. triannulatus s.l.	ITS2 PCR/RFLP
31480015	URC	URC-8	-3.35862	-73.0598	3	2016-09-10	Ny. triannulatus s.l.	ITS2 PCR/RFLP
31480016	URC	URC-8	-3.35862	-73.0598	3	2016-09-10	Ny. triannulatus s.l.	ITS2 PCR/RFLP
31480017	URC	URC-8	-3.35862	-73.0598	3	2016-09-10	Ny. triannulatus s.l.	ITS2 PCR/RFLP
31480018	URC	URC-8	-3.35862	-73.0598	3	2016-09-10	Ny. triannulatus s.l.	ITS2 PCR/RFLP
31480019	URC	URC-8	-3.35862	-73.0598	3	2016-09-10	Ny. triannulatus s.l.	ITS2 PCR/RFLP
31480020	URC	URC-8	-3.35862	-73.0598	3	2016-09-10	Ny. triannulatus s.l.	ITS2 PCR/RFLP
31480021	URC	URC-8	-3.35862	-73.0598	3	2016-09-10	Ny. triannulatus s.l.	ITS2 PCR/RFLP
31480022	URC	URC-8	-3.35862	-73.0598	3	2016-09-10	Ny. rangeli	ITS2 PCR/RFLP
31480023	URC	URC-8	-3.35862	-73.0598	3	2016-09-10	Ny. rangeli	ITS2 PCR/RFLP
31480024	URC	URC-8	-3.35862	-73.0598	3	2016-09-10	Ny. rangeli	ITS2 PCR/RFLP
31480025	URC	URC-8	-3.35862	-73.0598	3	2016-09-10	Ny. triannulatus s.l.	ITS2 PCR/RFLP
31480026	URC	URC-8	-3.35862	-73.0598	3	2016-09-10	Ny. rangeli	ITS2 PCR/RFLP
31480027	URC	URC-8	-3.35862	-73.0598	3	2016-09-10	Ny. triannulatus s.l.	ITS2 PCR/RFLP
31480028	URC	URC-8	-3.35862	-73.0598	3	2016-09-10	Ny. rangeli	ITS2 PCR/RFLP
31480029	URC	URC-8	-3.35862	-73.0598	3	2016-09-10	Ny. triannulatus s.l.	ITS2 PCR/RFLP
31480030	URC	URC-8	-3.35862	-73.0598	3	2016-09-10	Ny. dunhami	COI sequencing	8	MH723619
31480031	URC	URC-8	-3.35862	-73.0598	3	2016-09-10	Ny. darlingi	ITS2 PCR/RFLP
31480032	URC	URC-8	-3.35862	-73.0598	3	2016-09-10	Ny. triannulatus s.l.	ITS2 PCR/RFLP
31480033	URC	URC-8	-3.35862	-73.0598	3	2016-09-10	Ny. triannulatus s.l.	ITS2 PCR/RFLP
31480034	URC	URC-8	-3.35862	-73.0598	3	2016-09-10	Ny. triannulatus s.l.	ITS2 PCR/RFLP
31480035	URC	URC-8	-3.35862	-73.0598	3	2016-09-10	Ny. triannulatus s.l.	ITS2 PCR/RFLP
31480036	URC	URC-8	-3.35862	-73.0598	3	2016-09-10	Ny. triannulatus s.l.	ITS2 PCR/RFLP
31480037	URC	URC-8	-3.35862	-73.0598	3	2016-09-10	Ny. triannulatus s.l.	ITS2 PCR/RFLP
31480038	URC	URC-8	-3.35862	-73.0598	3	2016-09-10	Ny. darlingi	ITS2 PCR/RFLP
31480039	URC	URC-8	-3.35862	-73.0598	3	2016-09-10	Ny. triannulatus s.l.	COI sequencing	13TRI	MK172946
31480040	URC	URC-8	-3.35862	-73.0598	3	2016-09-10	Ny. darlingi	ITS2 PCR/RFLP
31480041	URC	URC-8	-3.35862	-73.0598	3	2016-09-10	Ny. rangeli	ITS2 PCR/RFLP
31480042	URC	URC-8	-3.35862	-73.0598	3	2016-09-10	Ny. triannulatus s.l.	ITS2 PCR/RFLP
31480043	URC	URC-8	-3.35862	-73.0598	3	2016-09-10	Ny. triannulatus s.l.	ITS2 PCR/RFLP
41420001	URC	URC-2	-3.36112	-73.0654	4	2016-11-23	Ny. triannulatus s.l.	ITS2 PCR/RFLP
41420002	URC	URC-2	-3.36112	-73.0654	4	2016-11-23	Ny. triannulatus s.l.	ITS2 PCR/RFLP
41420003	URC	URC-2	-3.36112	-73.0654	4	2016-11-23	Ny. triannulatus s.l.	ITS2 PCR/RFLP
41420004	URC	URC-2	-3.36112	-73.0654	4	2016-11-23	Ny. triannulatus s.l.	ITS2 PCR/RFLP
41430001	URC	URC-3	-3.35754	-73.0655	4	2016-11-23	Ny. darlingi	ITS2 PCR/RFLP
41430002	URC	URC-3	-3.35754	-73.0655	4	2016-11-23	Ny. triannulatus s.l.	ITS2 PCR/RFLP
41430003	URC	URC-3	-3.35754	-73.0655	4	2016-11-23	Ny. darlingi	ITS2 PCR/RFLP
41430004	URC	URC-3	-3.35754	-73.0655	4	2016-11-23	Ny. darlingi	ITS2 PCR/RFLP
41430005	URC	URC-3	-3.35754	-73.0655	4	2016-11-23	Ny. triannulatus s.l.	COI sequencing	1TRI	MK172934
41430006	URC	URC-3	-3.35754	-73.0655	4	2016-11-23	Ny. rangeli	ITS2 PCR/RFLP
41430007	URC	URC-3	-3.35754	-73.0655	4	2016-11-23	Ny. darlingi	ITS2 PCR/RFLP
41430008	URC	URC-3	-3.35754	-73.0655	4	2016-11-23	Ny. darlingi	ITS2 PCR/RFLP
41460001	URC	URC-6	-3.35959	-73.0616	4	2016-11-23	Ny. rangeli	COI sequencing	9RAN	MK172916
41460002	URC	URC-6	-3.35959	-73.0616	4	2016-11-23	Ny. rangeli	ITS2 PCR/RFLP
41470001	URC	URC-7	-3.35842	-73.0622	4	2016-11-23	Ny. darlingi	ITS2 PCR/RFLP
51420001	URC	URC-2	-3.36112	-73.0654	5	2017-02-27	Ny. rangeli	ITS2 PCR/RFLP
51420002	URC	URC-2	-3.36112	-73.0654	5	2017-02-27	Ny. triannulatus s.l.	ITS2 PCR/RFLP
51420003	URC	URC-2	-3.36112	-73.0654	5	2017-02-27	Ny. rangeli	ITS2 PCR/RFLP
51420004	URC	URC-2	-3.36112	-73.0654	5	2017-02-27	Ny. darlingi	ITS2 PCR/RFLP
51420005	URC	URC-2	-3.36112	-73.0654	5	2017-02-27	Ny. rangeli	ITS2 PCR/RFLP
51420006	URC	URC-2	-3.36112	-73.0654	5	2017-02-27	Ny. triannulatus s.l.	ITS2 PCR/RFLP
51420007	URC	URC-2	-3.36112	-73.0654	5	2017-02-27	Ny. rangeli	ITS2 PCR/RFLP
51420008	URC	URC-2	-3.36112	-73.0654	5	2017-02-27	Ny. triannulatus s.l.	ITS2 PCR/RFLP
51420009	URC	URC-2	-3.36112	-73.0654	5	2017-02-27	Ny. triannulatus s.l.	ITS2 PCR/RFLP
51420010	URC	URC-2	-3.36112	-73.0654	5	2017-02-27	Ny. darlingi	COI sequencing	1DAR	MK172920
51420011	URC	URC-2	-3.36112	-73.0654	5	2017-02-27	Ny. rangeli	COI sequencing	1RAN	MK172908
51420012	URC	URC-2	-3.36112	-73.0654	5	2017-02-27	Ny. triannulatus s.l.	COI sequencing	1TRI	MK172934
51420013	URC	URC-2	-3.36112	-73.0654	5	2017-02-27	Ny. rangeli	COI sequencing	1RAN	MK172908
51420014	URC	URC-2	-3.36112	-73.0654	5	2017-02-27	Ny. darlingi	COI sequencing	none; poor quality sequence	none; poor quality sequence
51420015	URC	URC-2	-3.36112	-73.0654	5	2017-02-27	Ny. triannulatus s.l.	COI sequencing	none; poor quality sequence	none; poor quality sequence
51420016	URC	URC-2	-3.36112	-73.0654	5	2017-02-27	Ny. rangeli	COI sequencing	1RAN	MK172908
51430001	URC	URC-3	-3.35754	-73.0655	5	2017-02-27	Ny. darlingi	COI sequencing	1DAR	MK172920
51430002	URC	URC-3	-3.35754	-73.0655	5	2017-02-27	Ny. darlingi	COI sequencing	1DAR	MK172920
51430003	URC	URC-3	-3.35754	-73.0655	5	2017-02-27	Ny. darlingi	COI sequencing	1DAR	MK172920
51440001	URC	URC-4	-3.3584	-73.0645	5	2017-02-27	Ny. triannulatus s.l.	ITS2 PCR/RFLP
51440002	URC	URC-4	-3.3584	-73.0645	5	2017-02-27	Ny. triannulatus s.l.	ITS2 PCR/RFLP
51440003	URC	URC-4	-3.3584	-73.0645	5	2017-02-27	Ny. darlingi	COI sequencing	1DAR	MK172920
51440004	URC	URC-4	-3.3584	-73.0645	5	2017-02-27	Ny. triannulatus s.l.	COI sequencing	3TRI	MK172936
51470000	URC	URC-7	-3.35842	-73.0622	5	2017-02-27	Ny. darlingi	ITS2 PCR/RFLP
11510001	VIB	VIB-1	-3.44675	-73.3163	1	2016-03-23	Ny. sp. nr. konderi	COI sequencing	116KON	MK172967
11510002	VIB	VIB-1	-3.44675	-73.3163	1	2016-03-23	Ny. sp. nr. konderi	COI sequencing	116KON	MK172967
11510003	VIB	VIB-1	-3.44675	-73.3163	1	2016-03-23	Ny. sp. nr. konderi	COI sequencing	117KON	MK172968
11510004	VIB	VIB-1	-3.44675	-73.3163	1	2016-03-23	Ny. dunhami	COI sequencing	3	MH723614
11510005	VIB	VIB-1	-3.44675	-73.3163	1	2016-03-23	Ny. sp. nr. konderi	COI sequencing	107KON	MK172962
11510006	VIB	VIB-1	-3.44675	-73.3163	1	2016-03-23	Ny. sp. nr. konderi	COI sequencing	116KON	MK172967
11510007	VIB	VIB-1	-3.44675	-73.3163	1	2016-03-23	Ny. sp. nr. konderi	COI sequencing	107KON	MK172962
11510008	VIB	VIB-1	-3.44675	-73.3163	1	2016-03-23	Ny. sp. nr. konderi	COI sequencing	117KON	MK172968
11510009	VIB	VIB-1	-3.44675	-73.3163	1	2016-03-23	Ny. dunhami	COI sequencing	2	MH723613
11510010	VIB	VIB-1	-3.44675	-73.3163	1	2016-03-23	Ny. darlingi	ITS2 PCR/RFLP
21510001	VIB	VIB-1	-3.44675	-73.3163	2	2016-06-23	Ny. darlingi	ITS2 PCR/RFLP
21510002	VIB	VIB-1	-3.44675	-73.3163	2	2016-06-23	Ny. sp. nr. konderi	COI sequencing	120KON	MK172971
21510003	VIB	VIB-1	-3.44675	-73.3163	2	2016-06-23	Ny. sp. nr. konderi	COI sequencing	121KON	MK172972
21510004	VIB	VIB-1	-3.44675	-73.3163	2	2016-06-23	Ny. sp. nr. konderi	COI sequencing	122KON	MK172973
21510005	VIB	VIB-1	-3.44675	-73.3163	2	2016-06-23	Ny. darlingi	ITS2 PCR/RFLP
21510006	VIB	VIB-1	-3.44675	-73.3163	2	2016-06-23	Ny. triannulatus s.l.	ITS2 PCR/RFLP
21510007	VIB	VIB-1	-3.44675	-73.3163	2	2016-06-23	Ny. darlingi	ITS2 PCR/RFLP
21510008	VIB	VIB-1	-3.44675	-73.3163	2	2016-06-23	Ny. rangeli	ITS2 PCR/RFLP
21510009	VIB	VIB-1	-3.44675	-73.3163	2	2016-06-23	Ny. darlingi	ITS2 PCR/RFLP
21510010	VIB	VIB-1	-3.44675	-73.3163	2	2016-06-23	Ny. sp. nr. konderi	COI sequencing	116KON	MK172967
21510011	VIB	VIB-1	-3.44675	-73.3163	2	2016-06-23	Ny. darlingi	ITS2 PCR/RFLP
21510012	VIB	VIB-1	-3.44675	-73.3163	2	2016-06-23	Ny. sp. nr. konderi	COI sequencing	107KON	MK172962
21510013	VIB	VIB-1	-3.44675	-73.3163	2	2016-06-23	Ny. darlingi	ITS2 PCR/RFLP
21510014	VIB	VIB-1	-3.44675	-73.3163	2	2016-06-23	Ny. darlingi	ITS2 PCR/RFLP
21510015	VIB	VIB-1	-3.44675	-73.3163	2	2016-06-23	Ny. darlingi	ITS2 PCR/RFLP
21510016	VIB	VIB-1	-3.44675	-73.3163	2	2016-06-23	Ny. sp. nr. konderi	COI sequencing	123KON	MK172974
21510017	VIB	VIB-1	-3.44675	-73.3163	2	2016-06-23	Ny. darlingi	ITS2 PCR/RFLP
21510018	VIB	VIB-1	-3.44675	-73.3163	2	2016-06-23	Ny. sp. nr. konderi	COI sequencing	124KON	MK172975
21510019	VIB	VIB-1	-3.44675	-73.3163	2	2016-06-23	Ny. darlingi	ITS2 PCR/RFLP
21510020	VIB	VIB-1	-3.44675	-73.3163	2	2016-06-23	Ny. darlingi	ITS2 PCR/RFLP
21510021	VIB	VIB-1	-3.44675	-73.3163	2	2016-06-23	Ny. darlingi	COI sequencing	none; poor quality sequence	none; poor quality sequence
21510022	VIB	VIB-1	-3.44675	-73.3163	2	2016-06-23	Ny. sp. nr. konderi	COI sequencing	none; poor quality sequence	none; poor quality sequence
21510023	VIB	VIB-1	-3.44675	-73.3163	2	2016-06-23	An. mattogrossensis	COI sequencing	3MAT	MK172925
21510024	VIB	VIB-1	-3.44675	-73.3163	2	2016-06-23	Ny. sp. nr. konderi	COI sequencing	none; poor quality sequence	none; poor quality sequence
21510025	VIB	VIB-1	-3.44675	-73.3163	2	2016-06-23	Ny. sp. nr. konderi	COI sequencing	none; poor quality sequence	none; poor quality sequence
21510026	VIB	VIB-1	-3.44675	-73.3163	2	2016-06-23	Ny. darlingi	COI sequencing	2DAR	MK172921
21510027	VIB	VIB-1	-3.44675	-73.3163	2	2016-06-23	Ny. darlingi	COI sequencing	1DAR	MK172920
21510028	VIB	VIB-1	-3.44675	-73.3163	2	2016-06-23	Ny. sp. nr. konderi	COI sequencing	152KON	MK173003
21510029	VIB	VIB-1	-3.44675	-73.3163	2	2016-06-23	Ny. darlingi	COI sequencing	none; poor quality sequence	none; poor quality sequence
21510030	VIB	VIB-1	-3.44675	-73.3163	2	2016-06-23	Ny. darlingi	COI sequencing	none; poor quality sequence	none; poor quality sequence
21510032	VIB	VIB-1	-3.44675	-73.3163	2	2016-06-23	Ny. darlingi	COI sequencing	none; poor quality sequence	none; poor quality sequence
31520001	VIB	VIB-2			3	2016-09-15	Ny. darlingi	ITS2 PCR/RFLP
31550001	VIB	VIB-5			3	2016-09-15	Ny. darlingi	ITS2 PCR/RFLP
31550002	VIB	VIB-5			3	2016-09-15	Ny. darlingi	ITS2 PCR/RFLP
31550003	VIB	VIB-5			3	2016-09-15	Ny. sp. nr. konderi	COI sequencing	127KON	MK172978
41510002	VIB	VIB-1	-3.44675	-73.3163	4	2016-11-29	Ny. sp. nr. konderi	COI sequencing	128KON	MK172979
51520001	VIB	VIB-2			5	2017-03-04	Ny. darlingi	ITS2 PCR/RFLP
