# Supplementary material for: Malaria vector species in Amazonian Peru co-occur in larval habitats but have distinct larval microbial communities
Source: PLoS Negl Trop Dis. 2019 May 15;13(5):e0007412. doi: 10.1371/journal.pntd.0007412 (PMC6538195; doi:10.1371/journal.pntd.0007412)
Supplement: S2 Dataset — (XLSX) [file pntd.0007412.s004.xlsx]

## Sheet: OSW Complex Haps Saraiva Ruiz
Haplotype number	Number of sequences	Length of haplotype (bp)	Sequences belonging to haplotype	GenBank ID	Reference
1	1	578	MG241899.1_Ny. oswaldoi s.s.	MG241899.1	Saraiva et al PLOS ONE 2018
2	1	578	MG241900.1_Ny. oswaldoi s.s.	MG241900.1	Saraiva et al PLOS ONE 2018
3	1	578	MG241901.1_Ny. oswaldoi s.s.	MG241901.1	Saraiva et al PLOS ONE 2018
4	1	578	MG241902.1_Ny. oswaldoi s.s.	MG241902.1	Saraiva et al PLOS ONE 2018
5	1	578	MG241903.1_Ny. oswaldoi s.s.	MG241903.1	Saraiva et al PLOS ONE 2018
6	1	578	MG241904.1_Ny. oswaldoi A	MG241904.1	Saraiva et al PLOS ONE 2018
7	1	578	MG241905.1_Ny. oswaldoi A	MG241905.1	Saraiva et al PLOS ONE 2018
8	1	578	MG241906.1_Ny. oswaldoi A	MG241906.1	Saraiva et al PLOS ONE 2018
9	1	578	MG241907.1_Ny. oswaldoi A	MG241907.1	Saraiva et al PLOS ONE 2018
10	1	578	MG241908.1_Ny. oswaldoi A	MG241908.1	Saraiva et al PLOS ONE 2018
11	1	578	MG241909.1_Ny. oswaldoi A	MG241909.1	Saraiva et al PLOS ONE 2018
12	1	578	MG241910.1_Ny. oswaldoi A	MG241910.1	Saraiva et al PLOS ONE 2018
13	3	578	MG241911.1_Ny. oswaldoi A	MG241911.1	Saraiva et al PLOS ONE 2018
			MG241912.1_Ny. oswaldoi A	MG241912.1	Saraiva et al PLOS ONE 2018
			KF809034.1_Ny. oswaldoi A	KF809034.1	Ruiz-Lopez et al Parasit Vectors 2013
14	4	578	MG241913.1_Ny. oswaldoi A	MG241913.1	Saraiva et al PLOS ONE 2018
			MG241918.1_Ny. oswaldoi A	MG241918.1	Saraiva et al PLOS ONE 2018
			KF809050.1_Ny. oswaldoi A	KF809050.1	Ruiz-Lopez et al Parasit Vectors 2013
			KF809079.1_Ny. oswaldoi A	KF809079.1	Ruiz-Lopez et al Parasit Vectors 2013
15	2	578	MG241914.1_Ny. oswaldoi A	MG241914.1	Saraiva et al PLOS ONE 2018
			KF809068.1_Ny. oswaldoi A	KF809068.1	Ruiz-Lopez et al Parasit Vectors 2013
16	2	578	MG241915.1_Ny. oswaldoi A	MG241915.1	Saraiva et al PLOS ONE 2018
			MG241916.1_Ny. oswaldoi A	MG241916.1	Saraiva et al PLOS ONE 2018
17	2	578	MG241917.1_Ny. oswaldoi A	MG241917.1	Saraiva et al PLOS ONE 2018
			MG241919.1_Ny. oswaldoi A	MG241919.1	Saraiva et al PLOS ONE 2018
18	1	578	MG241920.1_Ny. oswaldoi A	MG241920.1	Saraiva et al PLOS ONE 2018
19	1	578	MG241921.1_Ny. oswaldoi A	MG241921.1	Saraiva et al PLOS ONE 2018
20	1	578	MG241922.1_Ny. oswaldoi A	MG241922.1	Saraiva et al PLOS ONE 2018
21	1	578	MG241923.1_Ny. oswaldoi A	MG241923.1	Saraiva et al PLOS ONE 2018
22	2	578	MG241924.1_Ny. oswaldoi B	MG241924.1	Saraiva et al PLOS ONE 2018
			MG241925.1_Ny. oswaldoi B	MG241925.1	Saraiva et al PLOS ONE 2018
23	1	578	MG241926.1_Ny. oswaldoi B	MG241926.1	Saraiva et al PLOS ONE 2018
24	1	578	MG241927.1_Ny. oswaldoi B	MG241927.1	Saraiva et al PLOS ONE 2018
25	1	578	MG241928.1_Ny. oswaldoi B	MG241928.1	Saraiva et al PLOS ONE 2018
26	5	578	MG241929.1_Ny. konderi	MG241929.1	Saraiva et al PLOS ONE 2018
			KF809030.1_Ny. konderi	KF809030.1	Ruiz-Lopez et al Parasit Vectors 2013
			KF809031.1_Ny. konderi	KF809031.1	Ruiz-Lopez et al Parasit Vectors 2013
			KF809032.1_Ny. konderi	KF809032.1	Ruiz-Lopez et al Parasit Vectors 2013
			KF809033.1_Ny. konderi	KF809033.1	Ruiz-Lopez et al Parasit Vectors 2013
27	1	578	MG241930.1_Ny. konderi	MG241930.1	Saraiva et al PLOS ONE 2018
28	1	578	MG241931.1_Ny. konderi	MG241931.1	Saraiva et al PLOS ONE 2018
29	1	578	MG241932.1_Ny. konderi	MG241932.1	Saraiva et al PLOS ONE 2018
30	1	578	MG241933.1_Ny. konderi	MG241933.1	Saraiva et al PLOS ONE 2018
31	1	578	MG241934.1_Ny. konderi	MG241934.1	Saraiva et al PLOS ONE 2018
32	1	578	MG241935.1_Ny. konderi	MG241935.1	Saraiva et al PLOS ONE 2018
33	1	578	MG241936.1_Ny. konderi	MG241936.1	Saraiva et al PLOS ONE 2018
34	1	578	MG241937.1_Ny. sp. nr. konderi	MG241937.1	Saraiva et al PLOS ONE 2018
35	1	578	MG241938.1_Ny. sp. nr. konderi	MG241938.1	Saraiva et al PLOS ONE 2018
36	2	578	MG241939.1_Ny. sp. nr. konderi	MG241939.1	Saraiva et al PLOS ONE 2018
			13410004_Ny_sp_nr_konderi	MK172960	This study
37	1	578	MG241940.1_Ny. sp. nr. konderi	MG241940.1	Saraiva et al PLOS ONE 2018
38	3	578	MG241941.1_Ny. sp. nr. konderi	MG241941.1	Saraiva et al PLOS ONE 2018
			KF809136.1_Ny. sp. nr. konderi	KF809136.1	Ruiz-Lopez et al Parasit Vectors 2013
			NHO-3(1)-A-1_Ny_sp_nr_konderi	MK172961	This study
39	13	578	KF809035.1_Ny. oswaldoi A	KF809035.1	Ruiz-Lopez et al Parasit Vectors 2013
			KF809036.1_Ny. oswaldoi A	KF809036.1	Ruiz-Lopez et al Parasit Vectors 2013
			KF809041.1_Ny. oswaldoi A	KF809041.1	Ruiz-Lopez et al Parasit Vectors 2013
			KF809044.1_Ny. oswaldoi A	KF809044.1	Ruiz-Lopez et al Parasit Vectors 2013
			KF809048.1_Ny. oswaldoi A	KF809048.1	Ruiz-Lopez et al Parasit Vectors 2013
			KF809052.1_Ny. oswaldoi A	KF809052.1	Ruiz-Lopez et al Parasit Vectors 2013
			KF809056.1_Ny. oswaldoi A	KF809056.1	Ruiz-Lopez et al Parasit Vectors 2013
			KF809060.1_Ny. oswaldoi A	KF809060.1	Ruiz-Lopez et al Parasit Vectors 2013
			KF809063.1_Ny. oswaldoi A	KF809063.1	Ruiz-Lopez et al Parasit Vectors 2013
			KF809070.1_Ny. oswaldoi A	KF809070.1	Ruiz-Lopez et al Parasit Vectors 2013
			KF809075.1_Ny. oswaldoi A	KF809075.1	Ruiz-Lopez et al Parasit Vectors 2013
			KF809077.1_Ny. oswaldoi A	KF809077.1	Ruiz-Lopez et al Parasit Vectors 2013
			KF809078.1_Ny. oswaldoi A	KF809078.1	Ruiz-Lopez et al Parasit Vectors 2013
40	3	578	KF809037.1_Ny. oswaldoi A	KF809037.1	Ruiz-Lopez et al Parasit Vectors 2013
			KF809049.1_Ny. oswaldoi A	KF809049.1	Ruiz-Lopez et al Parasit Vectors 2013
			KF809066.1_Ny. oswaldoi A	KF809066.1	Ruiz-Lopez et al Parasit Vectors 2013
41	1	578	KF809038.1_Ny. oswaldoi A	KF809038.1	Ruiz-Lopez et al Parasit Vectors 2013
42	1	578	KF809039.1_Ny. oswaldoi A	KF809039.1	Ruiz-Lopez et al Parasit Vectors 2013
43	1	578	KF809040.1_Ny. oswaldoi A	KF809040.1	Ruiz-Lopez et al Parasit Vectors 2013
44	1	578	KF809042.1_Ny. oswaldoi A	KF809042.1	Ruiz-Lopez et al Parasit Vectors 2013
45	2	578	KF809043.1_Ny. oswaldoi A	KF809043.1	Ruiz-Lopez et al Parasit Vectors 2013
			KF809055.1_Ny. oswaldoi A	KF809055.1	Ruiz-Lopez et al Parasit Vectors 2013
46	1	578	KF809045.1_Ny. oswaldoi A	KF809045.1	Ruiz-Lopez et al Parasit Vectors 2013
47	1	578	KF809046.1_Ny. oswaldoi A	KF809046.1	Ruiz-Lopez et al Parasit Vectors 2013
48	4	578	KF809047.1_Ny. oswaldoi A	KF809047.1	Ruiz-Lopez et al Parasit Vectors 2013
			KF809051.1_Ny. oswaldoi A	KF809051.1	Ruiz-Lopez et al Parasit Vectors 2013
			KF809061.1_Ny. oswaldoi A	KF809061.1	Ruiz-Lopez et al Parasit Vectors 2013
			KF809064.1_Ny. oswaldoi A	KF809064.1	Ruiz-Lopez et al Parasit Vectors 2013
49	1	578	KF809053.1_Ny. oswaldoi A	KF809053.1	Ruiz-Lopez et al Parasit Vectors 2013
50	1	578	KF809054.1_Ny. oswaldoi A	KF809054.1	Ruiz-Lopez et al Parasit Vectors 2013
51	1	578	KF809057.1_Ny. oswaldoi A	KF809057.1	Ruiz-Lopez et al Parasit Vectors 2013
52	1	578	KF809058.1_Ny. oswaldoi A	KF809058.1	Ruiz-Lopez et al Parasit Vectors 2013
53	1	578	KF809059.1_Ny. oswaldoi A	KF809059.1	Ruiz-Lopez et al Parasit Vectors 2013
54	1	578	KF809062.1_Ny. oswaldoi A	KF809062.1	Ruiz-Lopez et al Parasit Vectors 2013
55	1	578	KF809065.1_Ny. oswaldoi A	KF809065.1	Ruiz-Lopez et al Parasit Vectors 2013
56	1	578	KF809067.1_Ny. oswaldoi A	KF809067.1	Ruiz-Lopez et al Parasit Vectors 2013
57	1	578	KF809069.1_Ny. oswaldoi A	KF809069.1	Ruiz-Lopez et al Parasit Vectors 2013
58	1	578	KF809071.1_Ny. oswaldoi A	KF809071.1	Ruiz-Lopez et al Parasit Vectors 2013
59	1	578	KF809072.1_Ny. oswaldoi A	KF809072.1	Ruiz-Lopez et al Parasit Vectors 2013
60	1	578	KF809073.1_Ny. oswaldoi A	KF809073.1	Ruiz-Lopez et al Parasit Vectors 2013
61	1	578	KF809074.1_Ny. oswaldoi A	KF809074.1	Ruiz-Lopez et al Parasit Vectors 2013
62	1	578	KF809076.1_Ny. oswaldoi A	KF809076.1	Ruiz-Lopez et al Parasit Vectors 2013
63	1	578	KF809080.1_Ny. oswaldoi B	KF809080.1	Ruiz-Lopez et al Parasit Vectors 2013
64	1	578	KF809081.1_Ny. oswaldoi B	KF809081.1	Ruiz-Lopez et al Parasit Vectors 2013
65	1	578	KF809082.1_Ny. oswaldoi B	KF809082.1	Ruiz-Lopez et al Parasit Vectors 2013
66	1	578	KF809083.1_Ny. oswaldoi B	KF809083.1	Ruiz-Lopez et al Parasit Vectors 2013
67	1	578	KF809084.1_Ny. oswaldoi B	KF809084.1	Ruiz-Lopez et al Parasit Vectors 2013
68	1	578	KF809085.1_Ny. oswaldoi B	KF809085.1	Ruiz-Lopez et al Parasit Vectors 2013
69	1	578	KF809086.1_Ny. oswaldoi B	KF809086.1	Ruiz-Lopez et al Parasit Vectors 2013
70	1	578	KF809087.1_Ny. oswaldoi B	KF809087.1	Ruiz-Lopez et al Parasit Vectors 2013
71	1	578	KF809088.1_Ny. oswaldoi B	KF809088.1	Ruiz-Lopez et al Parasit Vectors 2013
72	1	578	KF809089.1_Ny. oswaldoi B	KF809089.1	Ruiz-Lopez et al Parasit Vectors 2013
73	1	578	KF809090.1_Ny. oswaldoi B	KF809090.1	Ruiz-Lopez et al Parasit Vectors 2013
74	1	578	KF809091.1_Ny. oswaldoi B	KF809091.1	Ruiz-Lopez et al Parasit Vectors 2013
75	1	578	KF809092.1_Ny. oswaldoi B	KF809092.1	Ruiz-Lopez et al Parasit Vectors 2013
76	1	578	KF809097.1_Ny. oswaldoi B	KF809097.1	Ruiz-Lopez et al Parasit Vectors 2013
77	1	578	KF809098.1_Ny. oswaldoi B	KF809098.1	Ruiz-Lopez et al Parasit Vectors 2013
78	2	578	KF809099.1_Ny. oswaldoi B	KF809099.1	Ruiz-Lopez et al Parasit Vectors 2013
			KF809120.1_Ny. oswaldoi B	KF809120.1	Ruiz-Lopez et al Parasit Vectors 2013
79	1	578	KF809100.1_Ny. oswaldoi B	KF809100.1	Ruiz-Lopez et al Parasit Vectors 2013
80	1	578	KF809101.1_Ny. oswaldoi B	KF809101.1	Ruiz-Lopez et al Parasit Vectors 2013
81	2	578	KF809102.1_Ny. oswaldoi B	KF809102.1	Ruiz-Lopez et al Parasit Vectors 2013
			KF809105.1_Ny. oswaldoi B	KF809105.1	Ruiz-Lopez et al Parasit Vectors 2013
82	1	578	KF809103.1_Ny. oswaldoi B	KF809103.1	Ruiz-Lopez et al Parasit Vectors 2013
83	1	578	KF809104.1_Ny. oswaldoi B	KF809104.1	Ruiz-Lopez et al Parasit Vectors 2013
84	1	578	KF809106.1_Ny. oswaldoi B	KF809106.1	Ruiz-Lopez et al Parasit Vectors 2013
85	1	578	KF809107.1_Ny. oswaldoi B	KF809107.1	Ruiz-Lopez et al Parasit Vectors 2013
86	1	578	KF809108.1_Ny. oswaldoi B	KF809108.1	Ruiz-Lopez et al Parasit Vectors 2013
87	1	578	KF809109.1_Ny. oswaldoi B	KF809109.1	Ruiz-Lopez et al Parasit Vectors 2013
88	1	578	KF809110.1_Ny. oswaldoi B	KF809110.1	Ruiz-Lopez et al Parasit Vectors 2013
89	1	578	KF809111.1_Ny. oswaldoi B	KF809111.1	Ruiz-Lopez et al Parasit Vectors 2013
90	1	578	KF809112.1_Ny. oswaldoi B	KF809112.1	Ruiz-Lopez et al Parasit Vectors 2013
91	2	578	KF809113.1_Ny. oswaldoi B	KF809113.1	Ruiz-Lopez et al Parasit Vectors 2013
			KF809116.1_Ny. oswaldoi B	KF809116.1	Ruiz-Lopez et al Parasit Vectors 2013
92	1	578	KF809114.1_Ny. oswaldoi B	KF809114.1	Ruiz-Lopez et al Parasit Vectors 2013
93	1	578	KF809115.1_Ny. oswaldoi B	KF809115.1	Ruiz-Lopez et al Parasit Vectors 2013
94	1	578	KF809117.1_Ny. oswaldoi B	KF809117.1	Ruiz-Lopez et al Parasit Vectors 2013
95	2	578	KF809118.1_Ny. oswaldoi B	KF809118.1	Ruiz-Lopez et al Parasit Vectors 2013
			KF809119.1_Ny. oswaldoi B	KF809119.1	Ruiz-Lopez et al Parasit Vectors 2013
96	1	578	KF809121.1_Ny. oswaldoi s.s.	KF809121.1	Ruiz-Lopez et al Parasit Vectors 2013
97	1	578	KF809122.1_Ny. oswaldoi s.s.	KF809122.1	Ruiz-Lopez et al Parasit Vectors 2013
98	1	578	KF809123.1_Ny. oswaldoi s.s.	KF809123.1	Ruiz-Lopez et al Parasit Vectors 2013
99	1	578	KF809124.1_Ny. oswaldoi s.s.	KF809124.1	Ruiz-Lopez et al Parasit Vectors 2013
100	4	578	KF809125.1_Ny. oswaldoi s.s.	KF809125.1	Ruiz-Lopez et al Parasit Vectors 2013
			KF809127.1_Ny. oswaldoi s.s.	KF809127.1	Ruiz-Lopez et al Parasit Vectors 2013
			KF809131.1_Ny. oswaldoi s.s.	KF809131.1	Ruiz-Lopez et al Parasit Vectors 2013
			KF809132.1_Ny. oswaldoi s.s.	KF809132.1	Ruiz-Lopez et al Parasit Vectors 2013
101	1	578	KF809126.1_Ny. oswaldoi s.s.	KF809126.1	Ruiz-Lopez et al Parasit Vectors 2013
102	1	578	KF809128.1_Ny. oswaldoi s.s.	KF809128.1	Ruiz-Lopez et al Parasit Vectors 2013
103	2	578	KF809129.1_Ny. oswaldoi s.s.	KF809129.1	Ruiz-Lopez et al Parasit Vectors 2013
			KF809130.1_Ny. oswaldoi s.s.	KF809130.1	Ruiz-Lopez et al Parasit Vectors 2013
104	1	578	KF809133.1_Ny. sp. nr. konderi	KF809133.1	Ruiz-Lopez et al Parasit Vectors 2013
105	1	578	KF809134.1_Ny. sp. nr. konderi	KF809134.1	Ruiz-Lopez et al Parasit Vectors 2013
106	1	578	KF809135.1_Ny. sp. nr. konderi	KF809135.1	Ruiz-Lopez et al Parasit Vectors 2013
107	50	578	KF809137.1_Ny. sp. nr. konderi	KF809137.1	Ruiz-Lopez et al Parasit Vectors 2013
			13150008_Ny_sp_nr_konderi	MK172962	This study
			23180015_Ny_sp_nr_konderi
			11510005_Ny_sp_nr_konderi
			11510007_Ny_sp_nr_konderi
			21510012__Ny_sp_nr_konderi
			23170005_Ny_sp_nr_konderi
			33110005_Ny_sp_nr_konderi
			33110011_Ny_sp_nr_konderi
			43410033_Ny_sp_nr_konderi
			43440027_Ny_sp_nr_konderi
			53410005_Ny_sp_nr_konderi
			53410018_Ny_sp_nr_konderi
			53410020_Ny_sp_nr_konderi
			53420001_Ny_sp_nr_konderi
			53420006_Ny_sp_nr_konderi
			53420009_Ny_sp_nr_konderi
			53420016_Ny_sp_nr_konderi
			53420021_Ny_sp_nr_konderi
			53420025_Ny_sp_nr_konderi
			53420036_Ny_sp_nr_konderi
			53430001_Ny_sp_nr_konderi
			53430031_Ny_sp_nr_konderi
			LUP-1(1)-A-3_Ny_sp_nr_konderi
			LUP-1(1)-B-8_Ny_sp_nr_konderi
			SEM-1(2)-B-11_Ny_sp_nr_konderi
			LUP-5(1)-A-3_Ny_sp_nr_konderi
			LUP-1(1)-B-2_Ny_sp_nr_konderi
			LUP-1(1)-E-5_Ny_sp_nr_konderi
			LUP-5(1)-C-1_Ny_sp_nr_konderi
			LUP-7(1)-D-2_Ny_sp_nr_konderi
			LUP-8(1)-A-10_Ny_sp_nr_konderi
			LUP-8(1)-B-18_Ny_sp_nr_konderi
			NHO-1(1)-A-2_Ny_sp_nr_konderi
			NHO-3(1)-A-2_Ny_sp_nr_konderi
			NHO-3(1)-C-4_Ny_sp_nr_konderi
			NHO-3(1)-C-5_Ny_sp_nr_konderi
			NHO-3(1)-D-3_Ny_sp_nr_konderi
			NHO-6(1)-E-4_Ny_sp_nr_konderi
			NHO-9(1)-A-1_Ny_sp_nr_konderi
			NHO-9(1)-D-4_Ny_sp_nr_konderi
			TRI-1(2)-A-1_Ny_sp_nr_konderi
			TRI-1(1)-B-1_Ny_sp_nr_konderi
			TRI-1(1)-D-1_Ny_sp_nr_konderi
			TRI-3(1)-B-7_Ny_sp_nr_konderi
			TRI-3(1)-C-6_Ny_sp_nr_konderi
			TRI-3(1)-C-7_Ny_sp_nr_konderi
			TRI-3(1)-F-4_Ny_sp_nr_konderi
			TRI-4(1)-B-1_Ny_sp_nr_konderi
			TRI-4(1)-E-1_Ny_sp_nr_konderi
108	1	578	KF809138.1_Ny. sp. nr. konderi	KF809138.1	Ruiz-Lopez et al Parasit Vectors 2013
109	1	578	KF809139.1_Ny. sp. nr. konderi	KF809139.1	Ruiz-Lopez et al Parasit Vectors 2013
110	13	578	KF809140.1_Ny. sp. nr. konderi	KF809140.1	Ruiz-Lopez et al Parasit Vectors 2013
			53410023_Ny_sp_nr_konderi	MK172963	This study
			53420013_Ny_sp_nr_konderi
			53420030_Ny_sp_nr_konderi
			53430010_Ny_sp_nr_konderi
			53430013_Ny_sp_nr_konderi
			53430026_Ny_sp_nr_konderi
			53430033_Ny_sp_nr_konderi
			53450012_Ny_sp_nr_konderi
			LUP-1(1)-A-8_Ny_sp_nr_konderi
			NHO-1(2)-A-2_Ny_sp_nr_konderi
			SEM-1(2)-B-44_Ny_sp_nr_konderi
			SEM-1(2)-E-3_Ny_sp_nr_konderi
111	1	578	KF809141.1_Ny. sp. nr. konderi	KF809141.1	Ruiz-Lopez et al Parasit Vectors 2013
112	1	578	KF809142.1_Ny. sp. nr. konderi	KF809142.1	Ruiz-Lopez et al Parasit Vectors 2013
113	1	578	23470003_Ny_konderi	MK172964	This study
114	1	578	23140016_Ny_sp_nr_konderi	MK172965	This study
115	1	578	13150002_Ny_sp_nr_konderi	MK172966	This study
116	7	578	11510001_Ny_sp_nr_konderi	MK172967	This study
			11510002_Ny_sp_nr_konderi
			11510006_Ny_sp_nr_konderi
			21510010__Ny_sp_nr_konderi
			53420017_Ny_sp_nr_konderi
			LUP-13(1)-F-2_Ny_sp_nr_konderi
			LUP-9(1)-C-4_Ny_sp_nr_konderi
117	5	578	11510003_Ny_sp_nr_konderi	MK172968	This study
			11510008_Ny_sp_nr_konderi
			23440008_Ny_sp_nr_konderi
			43420004_Ny_sp_nr_konderi
			53420041_Ny_sp_nr_konderi
118	1	578	13150001_Ny_sp_nr_konderi	MK172969	This study
119	3	578	13150007_Ny_sp_nr_konderi	MK172970	This study
			LUP-12(1)-C-3_Ny_sp_nr_konderi
			TRI-6(1)-B-2_Ny_sp_nr_konderi
120	1	578	21510002__Ny_sp_nr_konderi	MK172971	This study
121	1	578	21510003__Ny_sp_nr_konderi	MK172972	This study
122	2	578	21510004__Ny_sp_nr_konderi	MK172973	This study
			LUP-12(1)-B-16_Ny_sp_nr_konderi
123	6	578	21510016__Ny_sp_nr_konderi	MK172974	This study
			53420045_Ny_sp_nr_konderi
			LUP-1(1)-A-4_Ny_sp_nr_konderi
			LUP-12(1)-B-14_Ny_sp_nr_konderi
			LUP-17(1)-E-1_Ny_sp_nr_konderi
			TRI-3(1)-D-4_Ny_sp_nr_konderi
124	1	578	21510018__Ny_sp_nr_konderi	MK172975	This study
125	1	578	23170012_Ny_sp_nr_konderi	MK172976	This study
126	1	578	23180007_Ny_sp_nr_konderi	MK172977	This study
127	1	578	31550003_Ny_sp_nr_konderi	MK172978	This study
128	1	578	41510002_Ny_sp_nr_konderi	MK172979	This study
129	2	578	53410001_Ny_sp_nr_konderi	MK172980	This study
			53410007_Ny_sp_nr_konderi
130	1	578	53410008_Ny_sp_nr_konderi	MK172981	This study
131	1	578	53410010_Ny_sp_nr_konderi	MK172982	This study
132	2	578	53410016_Ny_sp_nr_konderi	MK172983	This study
			53420040_Ny_sp_nr_konderi
133	1	578	53420019_Ny_sp_nr_konderi	MK172984	This study
134	1	578	53420022_Ny_sp_nr_konderi	MK172985	This study
135	2	578	53420028_Ny_sp_nr_konderi	MK172986	This study
			LUP-1(1)-A-1_Ny_sp_nr_konderi
136	4	578	53450011_Ny_sp_nr_konderi	MK172987	This study
			NHO-2(1)-A-1_Ny_sp_nr_konderi
			LUP-13(1)-B-2_Ny_sp_nr_konderi
			TRI-2(1)-A-1_Ny_sp_nr_konderi
137	1	578	53450015_Ny_sp_nr_konderi	MK172988	This study
138	1	578	LUP-8(1)-A-5_Ny_sp_nr_konderi	MK172989	This study
139	1	578	LUP-8(1)-A-8_Ny_sp_nr_konderi	MK172990	This study
140	1	578	LUP-8(1)-B-13_Ny_sp_nr_konderi	MK172991	This study
141	1	578	LUP-5(1)-A-4_Ny_sp_nr_konderi	MK172992	This study
142	1	578	LUP-8(1)-B-12_Ny_sp_nr_konderi	MK172993	This study
143	1	578	LUP-12(1)-A-16_Ny_sp_nr_konderi	MK172994	This study
144	1	578	LUP-12(1)-B-19_Ny_sp_nr_konderi	MK172995	This study
145	1	578	LUP-12(2)-C-1_Ny_sp_nr_konderi	MK172996	This study
146	1	578	LUP-13(1)-A-10_Ny_sp_nr_konderi	MK172997	This study
147	1	578	NHO-3(1)-B-2_Ny_sp_nr_konderi	MK172998	This study
148	1	578	NHO-5(1)-A-8_Ny_sp_nr_konderi	MK172999	This study
149	1	578	NHO-5(1)-B-2_Ny_sp_nr_konderi	MK173000	This study
150	1	578	NHO-7(1)-A-1_Ny_sp_nr_konderi	MK173001	This study
151	1	578	SEM-1(2)-B-20_Ny_sp_nr_konderi	MK173002	This study
152	1	578	21510028_Ny_sp_nr_konderi	MK173003	This study
