# Supplementary material for: Malaria vector species in Amazonian Peru co-occur in larval habitats but have distinct larval microbial communities
Source: PLoS Negl Trop Dis. 2019 May 15;13(5):e0007412. doi: 10.1371/journal.pntd.0007412 (PMC6538195; doi:10.1371/journal.pntd.0007412)
Supplement: S4 Dataset — (CSV) [file pntd.0007412.s006.csv]

House ID	Locality	Number of people living in house	Season	Number of malaria cases	Distance to Ny. darlingi-positive water body (m)
14002	URC	4	2016-1-Rainy	0	356.3010227
14003	URC	6	2016-1-Rainy	0	350.359721
14004	URC	9	2016-1-Rainy	0	260.2363331
14014	URC	4	2016-1-Rainy	0	218.4344512
14015	URC	1	2016-1-Rainy	0	222.3601392
14016	URC	6	2016-1-Rainy	0	222.3743558
14019	URC	8	2016-1-Rainy	1	270.1359832
14021	URC	6	2016-1-Rainy	0	246.8439718
14022	URC	4	2016-1-Rainy	0	212.527379
14023	URC	10	2016-1-Rainy	0	229.6690845
14024	URC	2	2016-1-Rainy	0	238.2479348
14025	URC	8	2016-1-Rainy	0	319.1553361
14026	URC	3	2016-1-Rainy	0	235.7143747
14027	URC	4	2016-1-Rainy	0	220.5902331
14028	URC	2	2016-1-Rainy	0	209.6042657
14029	URC	6	2016-1-Rainy	0	202.9997399
14031	URC	8	2016-1-Rainy	0	175.5206286
14032	URC	4	2016-1-Rainy	0	159.238006
14037	URC	1	2016-1-Rainy	0	195.7125864
14038	URC	9	2016-1-Rainy	0	151.0336262
14043	URC	1	2016-1-Rainy	0	113.3211324
14045	URC	7	2016-1-Rainy	1	109.0702314
14046	URC	8	2016-1-Rainy	0	118.418025
14047	URC	12	2016-1-Rainy	0	127.9768829
14049	URC	2	2016-1-Rainy	0	78.14982305
14050	URC	3	2016-1-Rainy	0	80.16518709
14051	URC	1	2016-1-Rainy	0	55.76961564
14052	URC	6	2016-1-Rainy	0	30.99357733
14053	URC	4	2016-1-Rainy	1	64.36735389
14054	URC	7	2016-1-Rainy	0	57.72621926
14057	URC	1	2016-1-Rainy	0	73.10433664
14059	URC	1	2016-1-Rainy	0	114.4568798
14060	URC	3	2016-1-Rainy	0	128.738965
14062	URC	3	2016-1-Rainy	0	202.1481433
14063	URC	6	2016-1-Rainy	0	265.6343045
14064	URC	3	2016-1-Rainy	0	291.0552993
14065	URC	7	2016-1-Rainy	0	318.2704119
14066	URC	5	2016-1-Rainy	0	335.9671
14067	URC	5	2016-1-Rainy	0	350.1015173
14068	URC	6	2016-1-Rainy	0	374.5630091
14069	URC	8	2016-1-Rainy	0	396.8549165
14070	URC	5	2016-1-Rainy	0	407.7776142
14072	URC	3	2016-1-Rainy	0	428.5267875
14074	URC	9	2016-1-Rainy	0	636.0360113
14075	URC	4	2016-1-Rainy	0	998.4063994
14076	URC	7	2016-1-Rainy	0	1191.61894
14077	URC	1	2016-1-Rainy	0	100.4666429
14078	URC	2	2016-1-Rainy	0	367.0933421
14079	URC	8	2016-1-Rainy	0	49.41179367
14081	URC	6	2016-1-Rainy	0	104.8356723
14082	URC	3	2016-1-Rainy	0	161.5472073
14083	URC	7	2016-1-Rainy	0	218.5232603
14084	URC	8	2016-1-Rainy	1	98.57255416
15001	VIB	1	2016-1-Rainy	0	190.7033156
15002	VIB	5	2016-1-Rainy	1	179.6690408
15003	VIB	5	2016-1-Rainy	0	154.3203252
15004	VIB	5	2016-1-Rainy	0	147.5084796
15005	VIB	6	2016-1-Rainy	1	193.3335
15008	VIB	3	2016-1-Rainy	2	274.7970031
15009	VIB	1	2016-1-Rainy	0	285.7420936
15010	VIB	6	2016-1-Rainy	1	320.7493088
15011	VIB	5	2016-1-Rainy	1	313.7087786
15013	VIB	5	2016-1-Rainy	2	358.1817278
15015	VIB	3	2016-1-Rainy	0	313.2341587
15016	VIB	3	2016-1-Rainy	0	289.4743199
15018	VIB	5	2016-1-Rainy	1	250.8834902
15019	VIB	1	2016-1-Rainy	0	226.1022028
15021	VIB	5	2016-1-Rainy	0	325.9435597
31001	LIB	7	2016-1-Rainy	5	2831.978573
31002	LIB	4	2016-1-Rainy	1	2751.396857
31007	LIB	8	2016-1-Rainy	2	1719.646638
31008	LIB	4	2016-1-Rainy	0	1542.431295
31009	LIB	7	2016-1-Rainy	4	2876.304279
31010	LIB	2	2016-1-Rainy	0	1478.420904
31011	LIB	4	2016-1-Rainy	0	1175.146497
31012	LIB	2	2016-1-Rainy	1	910.8386484
31013	LIB	4	2016-1-Rainy	1	859.0018691
31014	LIB	5	2016-1-Rainy	4	783.9652372
31015	LIB	5	2016-1-Rainy	0	744.7315608
31016	LIB	5	2016-1-Rainy	4	717.413249
31017	LIB	3	2016-1-Rainy	1	437.2103176
31018	LIB	3	2016-1-Rainy	0	384.4169313
31020	LIB	7	2016-1-Rainy	0	372.2120825
31022	LIB	7	2016-1-Rainy	1	721.1752609
31023	LIB	6	2016-1-Rainy	0	1009.793073
31024	LIB	6	2016-1-Rainy	1	264.3210307
31025	LIB	1	2016-1-Rainy	2	113.4677639
31026	LIB	4	2016-1-Rainy	3	132.3672134
31027	LIB	5	2016-1-Rainy	3	119.0781228
31030	LIB		2016-1-Rainy	3	227.17913
31031	LIB	7	2016-1-Rainy	4	109.6169802
31032	LIB		2016-1-Rainy	2	54.48834715
31033	LIB	3	2016-1-Rainy	3	66.75700486
31037	LIB	4	2016-1-Rainy	2	155.9064554
31038	LIB	1	2016-1-Rainy	0	88.44583559
31039	LIB	6	2016-1-Rainy	1	85.2006755
31040	LIB	3	2016-1-Rainy	0	57.21103112
31042	LIB	7	2016-1-Rainy	0	32.18745231
31043	LIB	7	2016-1-Rainy	0	57.02333801
31045	LIB	2	2016-1-Rainy	0	200.4526884
31046	LIB	1	2016-1-Rainy	0	285.3068668
31047	LIB	4	2016-1-Rainy	2	303.1597547
31048	LIB	2	2016-1-Rainy	2	187.4732071
31050	LIB	9	2016-1-Rainy	2	222.499611
31053	LIB		2016-1-Rainy	1	40.80565058
31054	LIB	2	2016-1-Rainy	2	55.79670986
31055	LIB	7	2016-1-Rainy	0	111.7186667
31056	LIB	10	2016-1-Rainy	3	45.65582952
31059	LIB	3	2016-1-Rainy	1	23.85070618
31060	LIB	2	2016-1-Rainy	1	71.75777737
31061	LIB	6	2016-1-Rainy	3	104.9248609
31062	LIB	3	2016-1-Rainy	0	77.82169474
31063	LIB	7	2016-1-Rainy	4	16.4069599
31064	LIB	5	2016-1-Rainy	1	68.83174559
31065	LIB	4	2016-1-Rainy	2	112.0158905
31066	LIB	2	2016-1-Rainy	0	108.0422188
31067	LIB	8	2016-1-Rainy	3	63.52361729
31068	LIB	5	2016-1-Rainy	0	62.95602255
31069	LIB	5	2016-1-Rainy	1	129.4771789
31070	LIB	6	2016-1-Rainy	0	115.2859031
31071	LIB	5	2016-1-Rainy	1	448.0192737
31072	LIB	4	2016-1-Rainy	1	2119.421191
31073	LIB	4	2016-1-Rainy	0	2419.37668
31076	LIB	2	2016-1-Rainy	0	213.9488473
31077	LIB	4	2016-1-Rainy	1	198.7383865
31078	LIB	4	2016-1-Rainy	1	150.1269916
31079	LIB	3	2016-1-Rainy	1	354.9077345
31080	LIB	8	2016-1-Rainy	3	2704.076825
34001	SAL	8	2016-1-Rainy	0	4672.966528
34002	SAL	8	2016-1-Rainy	6	4343.709035
34004	SAL	3	2016-1-Rainy	0	3922.526661
34005	SAL	8	2016-1-Rainy	0	3874.906103
34006	SAL	2	2016-1-Rainy	1	3381.459145
34007	SAL	2	2016-1-Rainy	0	2238.928315
34008	SAL	2	2016-1-Rainy	1	1770.697541
34009	SAL		2016-1-Rainy	1	925.7765708
34010	SAL	4	2016-1-Rainy	0	657.0860697
34011	SAL	7	2016-1-Rainy	3	705.9595412
34012	SAL	6	2016-1-Rainy	1	555.5562332
34013	SAL	7	2016-1-Rainy	3	490.3721904
34014	SAL	4	2016-1-Rainy	0	398.2486616
34015	SAL	2	2016-1-Rainy	1	349.856938
34016	SAL		2016-1-Rainy	1	35.61846155
34017	SAL	7	2016-1-Rainy	0	391.4021106
34018	SAL	3	2016-1-Rainy	0	437.9270211
34020	SAL	4	2016-1-Rainy	0	517.6851114
34021	SAL	5	2016-1-Rainy	1	574.4875349
34024	SAL	5	2016-1-Rainy	2	66.3728643
34025	SAL	6	2016-1-Rainy	1	70.41767663
34026	SAL		2016-1-Rainy	1	87.75589385
34027	SAL	5	2016-1-Rainy	1	104.0111054
34030	SAL	6	2016-1-Rainy	1	189.7658536
34032	SAL	4	2016-1-Rainy	0	208.5987207
34033	SAL	2	2016-1-Rainy	1	203.8590635
34034	SAL	4	2016-1-Rainy	1	194.1070155
34035	SAL	3	2016-1-Rainy	1	164.2782703
34037	SAL		2016-1-Rainy	2	139.9286479
34038	SAL	6	2016-1-Rainy	4	129.3063259
34039	SAL	6	2016-1-Rainy	0	117.4062834
34040	SAL	4	2016-1-Rainy	1	99.2319121
34041	SAL	4	2016-1-Rainy	1	94.66629044
34048	SAL	4	2016-1-Rainy	0	31.2507395
34049	SAL	3	2016-1-Rainy	1	36.79168836
34051	SAL	7	2016-1-Rainy	1	72.26527003
34053	SAL	5	2016-1-Rainy	3	59.06613252
34054	SAL	3	2016-1-Rainy	0	54.39178747
34057	SAL	6	2016-1-Rainy	0	138.4411081
34058	SAL	2	2016-1-Rainy	1	127.3397016
34060	SAL	4	2016-1-Rainy	0	150.1642617
34062	SAL	7	2016-1-Rainy	2	178.3097298
34064	SAL	6	2016-1-Rainy	1	206.2998086
34065	SAL	7	2016-1-Rainy	3	215.7764738
34067	SAL		2016-1-Rainy	5	239.4885567
34068	SAL	7	2016-1-Rainy	3	222.7294348
34069	SAL	6	2016-1-Rainy	1	202.7286765
34070	SAL	3	2016-1-Rainy	1	201.5542595
34072	SAL	3	2016-1-Rainy	1	165.0139007
34073	SAL	5	2016-1-Rainy	1	153.4333968
34075	SAL	4	2016-1-Rainy	1	129.0889716
34077	SAL	4	2016-1-Rainy	0	107.1042344
34079	SAL	2	2016-1-Rainy	1	109.4391667
34080	SAL	6	2016-1-Rainy	0	79.85456069
34081	SAL	7	2016-1-Rainy	3	65.42179916
34082	SAL	2	2016-1-Rainy	0	62.70945128
34083	SAL	6	2016-1-Rainy	1	77.07089935
34084	SAL	1	2016-1-Rainy	0	49.04974686
34085	SAL	7	2016-1-Rainy	1	29.75846509
34086	SAL	9	2016-1-Rainy	1	28.3186738
34090	SAL	4	2016-1-Rainy	1	33.31224954
34091	SAL	5	2016-1-Rainy	2	36.01192873
34092	SAL	5	2016-1-Rainy	0	70.46107255
34093	SAL	6	2016-1-Rainy	2	82.5129696
34094	SAL	7	2016-1-Rainy	2	116.8206134
34095	SAL	2	2016-1-Rainy	0	117.8424257
34096	SAL	4	2016-1-Rainy	1	273.7209304
34097	SAL	8	2016-1-Rainy	3	303.4595104
34098	SAL	2	2016-1-Rainy	2	3539.843671
34099	SAL	2	2016-1-Rainy	0	2829.049023
34102	SAL	5	2016-1-Rainy	0	56.17518503
M1C001	LUP	10	2016-1-Rainy	3	33.61991723
M1C002	LUP	2	2016-1-Rainy	1	38.06147059
M1C003	LUP	7	2016-1-Rainy	1	50.10635773
M1C004	LUP	7	2016-1-Rainy	1	132.5198205
M1C005	LUP	6	2016-1-Rainy	1	67.34911452
M1C006	LUP	4	2016-1-Rainy	1	130.9913597
M1C007	LUP	4	2016-1-Rainy	4	151.3305406
M1C008	LUP	5	2016-1-Rainy	3	156.869715
M1C010	LUP	4	2016-1-Rainy	1	39.54140708
M1C011	LUP	5	2016-1-Rainy	2	38.00130422
M1C012	LUP	4	2016-1-Rainy	1	30.60237088
M1C013	LUP	2	2016-1-Rainy	1	29.41522252
M1C014	LUP	2	2016-1-Rainy	3	41.88649034
M1C015	LUP	4	2016-1-Rainy	3	42.5712662
M1C016	LUP	5	2016-1-Rainy	3	43.64652165
M1C017	LUP	4	2016-1-Rainy	1	50.78270043
M1C018	LUP	2	2016-1-Rainy	1	54.18848158
M1C019	LUP	4	2016-1-Rainy	3	57.1932631
M1C020	LUP	6	2016-1-Rainy	4	64.85710903
M1C021	LUP	2	2016-1-Rainy	2	71.89450862
M1C022	LUP	3	2016-1-Rainy	0	82.97848856
M1C024	LUP	5	2016-1-Rainy	1	73.69518503
M1C025	LUP	4	2016-1-Rainy	1	50.33533569
M1C026	LUP	7	2016-1-Rainy	3	38.99281719
M1C028	LUP	9	2016-1-Rainy	8	67.23982055
M1C029	LUP	9	2016-1-Rainy	0	56.96039014
M1C030	LUP	5	2016-1-Rainy	1	64.83396524
M1C031	LUP	8	2016-1-Rainy	0	76.289149
M1C032	LUP	9	2016-1-Rainy	3	90.06283581
M1C034	LUP	5	2016-1-Rainy	6	86.21771972
M1C035	LUP	6	2016-1-Rainy	5	52.57210392
M1C036	LUP	6	2016-1-Rainy	2	43.9006501
M1C037	LUP	4	2016-1-Rainy	2	239.0226916
M1C038	LUP		2016-1-Rainy	2	42.56899952
M1C039	LUP	2	2016-1-Rainy	1	59.48453519
M1C040	LUP	2	2016-1-Rainy	0	102.1288612
M1C042	LUP	4	2016-1-Rainy	2	73.45238737
M1C043	LUP	4	2016-1-Rainy	5	78.1054838
M1C045	LUP	3	2016-1-Rainy	2	68.46989827
M1C046	LUP	5	2016-1-Rainy	4	59.48108811
M1C047	LUP	3	2016-1-Rainy	2	60.0510711
M1C048	LUP	3	2016-1-Rainy	3	46.71469136
M1C049	LUP	5	2016-1-Rainy	2	41.88967757
M1C050	LUP	2	2016-1-Rainy	0	82.11549202
M1C051	LUP	2	2016-1-Rainy	0	131.9519551
M1C052	LUP	9	2016-1-Rainy	0	137.1613933
M1C055	LUP	5	2016-1-Rainy	0	121.8976101
M1C056	LUP	7	2016-1-Rainy	2	82.13449197
M1C057	LUP		2016-1-Rainy	1	56.40544283
M1C058	LUP	2	2016-1-Rainy	1	186.7733505
M1C060	LUP	2	2016-1-Rainy	1	176.6668486
M1C061	LUP	4	2016-1-Rainy	4	173.3772387
M1C062	LUP	2	2016-1-Rainy	0	45.38369402
M1C063	LUP	6	2016-1-Rainy	1	69.64549943
M1C064	LUP	1	2016-1-Rainy	0	42.90744353
M1C065	LUP	6	2016-1-Rainy	2	154.810247
M1C067	LUP	4	2016-1-Rainy	1	175.2871381
M1C068	LUP	5	2016-1-Rainy	1	223.8851484
M1C070	LUP		2016-1-Rainy	2	215.5533662
M1C071	LUP	4	2016-1-Rainy	3	212.6136988
M1C073	LUP	2	2016-1-Rainy	0	189.2110161
M1C074	LUP		2016-1-Rainy	1	52.89586645
M1C076	LUP	11	2016-1-Rainy	4	162.3135423
M1C079	LUP	4	2016-1-Rainy	0	96.70310199
M1C081	LUP	6	2016-1-Rainy	0	76.13470462
M1C082	LUP	5	2016-1-Rainy	1	41.04739833
M1C083	LUP	3	2016-1-Rainy	0	31.93942877
M1C084	LUP	5	2016-1-Rainy	2	29.793906
M1C085	LUP	5	2016-1-Rainy	1	34.80874373
M1C086	LUP	3	2016-1-Rainy	1	38.89498676
M1C087	LUP	1	2016-1-Rainy	1	41.20066094
M1C088	LUP	4	2016-1-Rainy	0	50.52865121
M1C089	LUP	8	2016-1-Rainy	6	88.88365423
M1C090	LUP	3	2016-1-Rainy	2	65.87745894
M1C091	LUP	11	2016-1-Rainy	0	76.13091663
M1C092	LUP	3	2016-1-Rainy	1	87.04504712
M1C093	LUP	5	2016-1-Rainy	0	135.9062328
M1C096	LUP	5	2016-1-Rainy	4	124.4603798
M1C097	LUP	5	2016-1-Rainy	6	81.63494975
M1C100	LUP	4	2016-1-Rainy	0	127.5785821
M1C105	LUP	8	2016-1-Rainy	3	64.31673144
M1C107	LUP	5	2016-1-Rainy	3	28.40098463
M1C108	LUP	2	2016-1-Rainy	1	263.1454961
M1C115	LUP		2016-1-Rainy	1	47.22677213
M1C118	LUP		2016-1-Rainy	2	38.1931251
M1C120	LUP	2	2016-1-Rainy	0	107.8123507
M1C121	LUP	2	2016-1-Rainy	3	108.6471699
M1C122	LUP	3	2016-1-Rainy	0	135.1753278
M1C130	LUP		2016-1-Rainy	1	96.89318664
M1C135	LUP		2016-1-Rainy	0	40.50602456
M1C143	LUP		2016-1-Rainy	2	211.2633511
M1C164	LUP		2016-1-Rainy	2	159.1340568
M1H007	NHO	3	2016-1-Rainy	0	190.4141561
M1H008	NHO	3	2016-1-Rainy	0	195.7267385
M1H010	NHO		2016-1-Rainy	1	214.8226258
M1H011	NHO		2016-1-Rainy	1	220.9813976
M1H013	NHO	5	2016-1-Rainy	0	157.5488905
M1H022	NHO		2016-1-Rainy	1	218.2770095
M1H030	NHO	3	2016-1-Rainy	1	368.0477299
M1H033	NHO	1	2016-1-Rainy	0	434.9100109
M1H038	NHO	7	2016-1-Rainy	0	532.7790735
M1H040	NHO	1	2016-1-Rainy	0	679.422063
M1H042	NHO	4	2016-1-Rainy	1	729.6292274
M1H044	NHO	1	2016-1-Rainy	0	801.1812442
M1H045	NHO	2	2016-1-Rainy	0	832.9157184
M1H050	NHO	1	2016-1-Rainy	0	904.0885346
M1H056	NHO	3	2016-1-Rainy	0	948.1237231
M1H057	NHO	3	2016-1-Rainy	0	944.6101219
M1H058	NHO	4	2016-1-Rainy	1	935.9591399
M1H059	NHO	4	2016-1-Rainy	1	933.1516736
M1H060	NHO	2	2016-1-Rainy	0	929.5113934
M1H062	NHO	5	2016-1-Rainy	0	922.575951
M1H063	NHO	3	2016-1-Rainy	0	911.5338975
M1H064	NHO	9	2016-1-Rainy	0	911.8266286
M1H066	NHO	2	2016-1-Rainy	0	852.3939265
M1H068	NHO	5	2016-1-Rainy	0	872.4215972
M1H075	NHO	7	2016-1-Rainy	1	1106.600836
M1H077	NHO	7	2016-1-Rainy	0	1116.431186
M1H078	NHO	6	2016-1-Rainy	0	1115.624152
M1H081	NHO	7	2016-1-Rainy	0	1215.601015
M1H084	NHO	7	2016-1-Rainy	2	1222.950233
M1H085	NHO	5	2016-1-Rainy	0	1230.269764
M1H087	NHO	5	2016-1-Rainy	0	1234.374393
M1H089	NHO	4	2016-1-Rainy	3	1174.58113
M1H093	NHO	2	2016-1-Rainy	0	1015.623756
M1H096	NHO	7	2016-1-Rainy	0	957.9804615
M1H097	NHO	6	2016-1-Rainy	1	1251.661539
M1H102	NHO	4	2016-1-Rainy	0	1303.136969
M1H103	NHO	5	2016-1-Rainy	0	1313.037502
M1H104	NHO	1	2016-1-Rainy	0	1325.626345
M1H105	NHO	1	2016-1-Rainy	0	1295.504157
M1H106	NHO	4	2016-1-Rainy	0	1286.023642
M1H111	NHO	10	2016-1-Rainy	0	1321.663898
M1H113	NHO	3	2016-1-Rainy	0	1316.996048
M1H115	NHO	2	2016-1-Rainy	0	1334.735229
M1H120	NHO	5	2016-1-Rainy	0	1430.287996
M1H124	NHO	5	2016-1-Rainy	0	1441.737495
M1H125	NHO	2	2016-1-Rainy	0	1399.703587
M1H127	NHO	7	2016-1-Rainy	1	1377.862823
M1H131	NHO	2	2016-1-Rainy	0	1465.248027
M1H132	NHO	2	2016-1-Rainy	0	1475.956584
M1H133	NHO	2	2016-1-Rainy	1	1512.408678
M1H134	NHO	5	2016-1-Rainy	2	1504.647161
M1H136	NHO	4	2016-1-Rainy	2	1554.244985
M1H137	NHO	3	2016-1-Rainy	0	1591.606799
M1H143	NHO	1	2016-1-Rainy	0	1731.18552
M1H145	NHO		2016-1-Rainy	1	1827.653859
M1H148	NHO	6	2016-1-Rainy	0	1996.901822
M1H149	NHO	3	2016-1-Rainy	0	2038.455717
M1H150	NHO	1	2016-1-Rainy	0	2114.623745
M1H151	NHO	2	2016-1-Rainy	0	2136.730476
M1H154	NHO	14	2016-1-Rainy	0	1413.349734
M1I002	TRI	7	2016-1-Rainy	0	3157.492889
M1I007	TRI	2	2016-1-Rainy	0	2663.619067
M1I009	TRI	1	2016-1-Rainy	0	2546.970377
M1I010	TRI	9	2016-1-Rainy	0	2248.687933
M1I011	TRI	6	2016-1-Rainy	0	2158.606692
M1I012	TRI	2	2016-1-Rainy	0	2052.4273
M1I013	TRI	6	2016-1-Rainy	0	2023.405971
M1I014	TRI	1	2016-1-Rainy	0	1923.121502
M1I015	TRI	3	2016-1-Rainy	1	1842.386061
M1I017	TRI	8	2016-1-Rainy	0	1550.75764
M1I018	TRI	1	2016-1-Rainy	0	1596.216429
M1I019	TRI	9	2016-1-Rainy	0	1397.452993
M1I021	TRI	2	2016-1-Rainy	0	1215.917433
M1I022	TRI	1	2016-1-Rainy	0	1138.900231
M1I023	TRI	2	2016-1-Rainy	0	1110.746666
M1I027	TRI	2	2016-1-Rainy	4	867.0803174
M1I030	TRI	4	2016-1-Rainy	1	497.8442419
M1I031	TRI	7	2016-1-Rainy	0	502.3105739
M1I040	TRI	5	2016-1-Rainy	0	416.473905
M1I046	TRI	3	2016-1-Rainy	1	339.404532
M1I047	TRI	3	2016-1-Rainy	0	329.715607
M1I049	TRI	1	2016-1-Rainy	0	328.2416622
M1I053	TRI	1	2016-1-Rainy	1	297.5759947
M1I056	TRI	4	2016-1-Rainy	0	270.8585798
M1I057	TRI	8	2016-1-Rainy	0	263.7820235
M1I059	TRI	8	2016-1-Rainy	0	254.2249237
M1I060	TRI	5	2016-1-Rainy	0	250.032934
M1I061	TRI	4	2016-1-Rainy	0	245.2980791
M1I062	TRI	3	2016-1-Rainy	0	235.8077292
M1I063	TRI	4	2016-1-Rainy	0	232.350576
M1I066	TRI	2	2016-1-Rainy	0	298.451765
M1I068	TRI	3	2016-1-Rainy	0	309.1952075
M1I069	TRI	5	2016-1-Rainy	0	318.3592838
M1I071	TRI	6	2016-1-Rainy	2	320.3271595
M1I072	TRI	5	2016-1-Rainy	0	315.8367153
M1I075	TRI	4	2016-1-Rainy	1	304.0962179
M1I079	TRI	6	2016-1-Rainy	1	194.9185673
M1I080	TRI	5	2016-1-Rainy	1	246.1763629
M1I082	TRI	4	2016-1-Rainy	0	94.76439606
M1I083	TRI	3	2016-1-Rainy	0	83.94792944
M1I084	TRI	3	2016-1-Rainy	0	143.0858036
M1I085	TRI	1	2016-1-Rainy	0	144.0900451
M1I086	TRI	4	2016-1-Rainy	0	262.4224096
M1I087	TRI	4	2016-1-Rainy	0	376.9831142
M1I090	TRI	5	2016-1-Rainy	0	635.2156825
M1I091	TRI	8	2016-1-Rainy	0	784.5164425
M1I092	TRI	7	2016-1-Rainy	0	867.4543934
M1I093	TRI	10	2016-1-Rainy	0	999.6456805
M1I094	TRI	3	2016-1-Rainy	0	1140.65406
M1I096	TRI	5	2016-1-Rainy	0	1528.399927
M1I099	TRI	4	2016-1-Rainy	0	1789.143073
M1I100	TRI	4	2016-1-Rainy	0	1920.240566
M1I101	TRI	2	2016-1-Rainy	0	1965.662011
M1I102	TRI	1	2016-1-Rainy	0	2133.703128
M1I103	TRI	5	2016-1-Rainy	0	2463.53215
M1I104	TRI	6	2016-1-Rainy	0	2468.144174
M6G001	SEM	5	2016-1-Rainy	0	382.839149
M6G002	SEM	10	2016-1-Rainy	0	364.6852268
M6G003	SEM	4	2016-1-Rainy	1	344.8917759
M6G004	SEM	6	2016-1-Rainy	1	311.2008619
M6G005	SEM	5	2016-1-Rainy	0	266.3196787
M6G006	SEM	8	2016-1-Rainy	1	240.274404
M6G007	SEM	2	2016-1-Rainy	0	526.5566387
M6G008	SEM	6	2016-1-Rainy	0	267.7654906
M6G009	SEM	7	2016-1-Rainy	2	250.0761042
M6G010	SEM	4	2016-1-Rainy	2	402.7588266
M6G011	SEM	9	2016-1-Rainy	0	193.5676089
M6G012	SEM	4	2016-1-Rainy	0	203.7102915
M6G015	SEM	4	2016-1-Rainy	0	136.6116381
M6G016	SEM	4	2016-1-Rainy	1	139.336439
M6G017	SEM	6	2016-1-Rainy	0	124.9147186
M6G019	SEM	4	2016-1-Rainy	1	109.2470838
M6G020	SEM	7	2016-1-Rainy	0	155.8315543
M6G021	SEM	3	2016-1-Rainy	0	86.37426344
M6G022	SEM	14	2016-1-Rainy	2	72.63411179
M6G023	SEM	2	2016-1-Rainy	0	80.36666232
M6G024	SEM	10	2016-1-Rainy	2	81.89917149
M6G025	SEM	6	2016-1-Rainy	1	88.92150786
M6G026	SEM	8	2016-1-Rainy	3	99.52541395
M6G027	SEM	6	2016-1-Rainy	0	160.0118438
M6G028	SEM	5	2016-1-Rainy	0	223.7808572
M6G029	SEM	6	2016-1-Rainy	0	128.7206836
M6G030	SEM	9	2016-1-Rainy	0	96.46701086
M6G031	SEM	7	2016-1-Rainy	0	324.1487573
M6G032	SEM	10	2016-1-Rainy	1	210.5178357
M6G033	SEM	6	2016-1-Rainy	0	255.0056873
M6G034	SEM	6	2016-1-Rainy	0	276.4664652
M6G035	SEM	5	2016-1-Rainy	2	81.47382176
M6G038	SEM	3	2016-1-Rainy	1	169.1210206
M6G039	SEM	1	2016-1-Rainy	0	181.8146347
M6G040	SEM	5	2016-1-Rainy	1	467.4809662
14002	URC	4	2016-2-Dry	0	521.1382728
14003	URC	6	2016-2-Dry	0	486.1578597
14004	URC	9	2016-2-Dry	0	448.5153802
14014	URC	4	2016-2-Dry	0	374.8147185
14015	URC	1	2016-2-Dry	0	367.6454081
14016	URC	6	2016-2-Dry	0	357.1112386
14019	URC	8	2016-2-Dry	0	245.0750333
14021	URC	6	2016-2-Dry	0	250.1234588
14022	URC	4	2016-2-Dry	0	246.2195772
14023	URC	10	2016-2-Dry	0	219.1537447
14024	URC	2	2016-2-Dry	0	179.3720017
14025	URC	8	2016-2-Dry	0	71.3655285
14026	URC	3	2016-2-Dry	0	160.5825335
14027	URC	4	2016-2-Dry	0	202.4275332
14028	URC	2	2016-2-Dry	0	227.1482767
14029	URC	6	2016-2-Dry	0	252.374554
14031	URC	8	2016-2-Dry	0	291.2722287
14032	URC	4	2016-2-Dry	0	323.9901276
14037	URC	1	2016-2-Dry	0	391.3472293
14038	URC	9	2016-2-Dry	0	347.4759482
14043	URC	1	2016-2-Dry	0	298.3582054
14045	URC	7	2016-2-Dry	0	303.8971593
14046	URC	8	2016-2-Dry	0	320.3892126
14047	URC	12	2016-2-Dry	0	330.1071528
14049	URC	2	2016-2-Dry	0	276.6910823
14050	URC	3	2016-2-Dry	0	282.3154609
14051	URC	1	2016-2-Dry	0	255.870633
14052	URC	6	2016-2-Dry	0	174.8648409
14053	URC	4	2016-2-Dry	0	145.7276257
14054	URC	7	2016-2-Dry	0	122.4786937
14057	URC	1	2016-2-Dry	0	146.6957565
14059	URC	1	2016-2-Dry	0	110.9330075
14060	URC	3	2016-2-Dry	0	96.0705583
14062	URC	3	2016-2-Dry	0	50.09514685
14063	URC	6	2016-2-Dry	0	44.1795047
14064	URC	3	2016-2-Dry	0	69.66819727
14065	URC	7	2016-2-Dry	0	95.68496286
14066	URC	5	2016-2-Dry	0	113.116053
14067	URC	5	2016-2-Dry	0	127.1070469
14068	URC	6	2016-2-Dry	0	151.5060871
14069	URC	8	2016-2-Dry	0	173.9342621
14070	URC	5	2016-2-Dry	0	184.7425783
14072	URC	3	2016-2-Dry	0	205.748147
14074	URC	9	2016-2-Dry	0	413.4355631
14075	URC	4	2016-2-Dry	0	775.3460841
14076	URC	7	2016-2-Dry	0	968.8061985
14077	URC	1	2016-2-Dry	0	124.9164344
14078	URC	2	2016-2-Dry	0	144.0836966
14079	URC	8	2016-2-Dry	0	132.5579259
14081	URC	6	2016-2-Dry	0	306.6620229
14082	URC	3	2016-2-Dry	0	358.0876463
14083	URC	7	2016-2-Dry	0	415.3733569
14084	URC	8	2016-2-Dry	0	273.4610477
31001	LIB	7	2016-2-Dry	1	3469.635038
31002	LIB	4	2016-2-Dry	0	3368.711482
31007	LIB	8	2016-2-Dry	0	1748.873224
31008	LIB	4	2016-2-Dry	1	1585.95798
31009	LIB	7	2016-2-Dry	1	3236.88193
31010	LIB	2	2016-2-Dry	0	1529.78097
31011	LIB	4	2016-2-Dry	0	1347.557798
31012	LIB	2	2016-2-Dry	0	1311.324707
31013	LIB	4	2016-2-Dry	0	1290.98154
31014	LIB	5	2016-2-Dry	0	1322.817809
31015	LIB	5	2016-2-Dry	0	1337.116541
31016	LIB	5	2016-2-Dry	0	1352.943629
31017	LIB	3	2016-2-Dry	1	1079.48541
31018	LIB	3	2016-2-Dry	0	943.0276582
31020	LIB	7	2016-2-Dry	0	908.0312861
31022	LIB	7	2016-2-Dry	0	1775.318569
31023	LIB	6	2016-2-Dry	0	2064.138232
31024	LIB	6	2016-2-Dry	0	1307.803605
31025	LIB	1	2016-2-Dry	0	1130.780512
31026	LIB	4	2016-2-Dry	0	1031.469836
31027	LIB	5	2016-2-Dry	0	988.2884768
31030	LIB		2016-2-Dry	0	876.3235222
31031	LIB	7	2016-2-Dry	0	689.0592978
31032	LIB		2016-2-Dry	0	681.597182
31033	LIB	3	2016-2-Dry	0	684.1495513
31037	LIB	4	2016-2-Dry	1	641.9290993
31038	LIB	1	2016-2-Dry	0	660.9837445
31039	LIB	6	2016-2-Dry	0	626.090724
31040	LIB	3	2016-2-Dry	0	660.1054102
31042	LIB	7	2016-2-Dry	2	641.3862698
31043	LIB	7	2016-2-Dry	0	611.168367
31045	LIB	2	2016-2-Dry	0	433.8982898
31046	LIB	1	2016-2-Dry	0	349.0882109
31047	LIB	4	2016-2-Dry	0	303.1597547
31048	LIB	2	2016-2-Dry	0	187.4732071
31050	LIB	9	2016-2-Dry	0	222.499611
31053	LIB		2016-2-Dry	0	40.80565058
31054	LIB	2	2016-2-Dry	0	55.79670986
31055	LIB	7	2016-2-Dry	0	247.5777268
31056	LIB	10	2016-2-Dry	0	294.6296651
31059	LIB	3	2016-2-Dry	0	226.3689623
31060	LIB	2	2016-2-Dry	0	264.724376
31061	LIB	6	2016-2-Dry	0	247.592003
31062	LIB	3	2016-2-Dry	0	239.7589761
31063	LIB	7	2016-2-Dry	0	228.6048639
31064	LIB	5	2016-2-Dry	0	254.2576023
31065	LIB	4	2016-2-Dry	0	268.4531276
31066	LIB	2	2016-2-Dry	0	108.0422188
31067	LIB	8	2016-2-Dry	1	63.52361729
31068	LIB	5	2016-2-Dry	1	62.95602255
31069	LIB	5	2016-2-Dry	0	129.4771789
31070	LIB	6	2016-2-Dry	1	207.4770047
31071	LIB	5	2016-2-Dry	0	1148.31899
31072	LIB	4	2016-2-Dry	0	2152.023564
31073	LIB	4	2016-2-Dry	0	2505.235422
31076	LIB	2	2016-2-Dry	0	420.1911484
31077	LIB	4	2016-2-Dry	0	786.4580686
31078	LIB	4	2016-2-Dry	0	988.4092114
31079	LIB	3	2016-2-Dry	0	914.4141621
31080	LIB	8	2016-2-Dry	0	3333.718591
34001	SAL	8	2016-2-Dry	0	4672.966528
34002	SAL	8	2016-2-Dry	0	4343.709035
34004	SAL	3	2016-2-Dry	0	3922.526661
34005	SAL	8	2016-2-Dry	0	3874.906103
34006	SAL	2	2016-2-Dry	0	3381.459145
34007	SAL	2	2016-2-Dry	0	2238.928315
34008	SAL	2	2016-2-Dry	0	1770.697541
34009	SAL		2016-2-Dry	0	925.7765708
34010	SAL	4	2016-2-Dry	0	657.0860697
34011	SAL	7	2016-2-Dry	0	705.9595412
34012	SAL	6	2016-2-Dry	0	555.5562332
34013	SAL	7	2016-2-Dry	0	490.3721904
34014	SAL	4	2016-2-Dry	0	398.2486616
34015	SAL	2	2016-2-Dry	0	349.856938
34016	SAL		2016-2-Dry	0	35.61846155
34017	SAL	7	2016-2-Dry	5	355.2395346
34018	SAL	3	2016-2-Dry	1	327.4793848
34020	SAL	4	2016-2-Dry	0	242.5623788
34021	SAL	5	2016-2-Dry	0	188.1505361
34024	SAL	5	2016-2-Dry	0	66.3728643
34025	SAL	6	2016-2-Dry	0	70.41767663
34026	SAL		2016-2-Dry	0	87.75589385
34027	SAL	5	2016-2-Dry	0	104.0111054
34030	SAL	6	2016-2-Dry	0	189.7658536
34032	SAL	4	2016-2-Dry	0	208.5987207
34033	SAL	2	2016-2-Dry	0	203.8590635
34034	SAL	4	2016-2-Dry	0	194.1070155
34035	SAL	3	2016-2-Dry	0	164.2782703
34037	SAL		2016-2-Dry	0	139.9286479
34038	SAL	6	2016-2-Dry	0	129.3063259
34039	SAL	6	2016-2-Dry	0	117.4062834
34040	SAL	4	2016-2-Dry	0	99.2319121
34041	SAL	4	2016-2-Dry	0	94.66629044
34048	SAL	4	2016-2-Dry	0	31.2507395
34049	SAL	3	2016-2-Dry	0	36.79168836
34051	SAL	7	2016-2-Dry	0	72.26527003
34053	SAL	5	2016-2-Dry	0	59.06613252
34054	SAL	3	2016-2-Dry	0	54.39178747
34057	SAL	6	2016-2-Dry	0	138.4411081
34058	SAL	2	2016-2-Dry	0	127.3397016
34060	SAL	4	2016-2-Dry	0	150.1642617
34062	SAL	7	2016-2-Dry	1	178.3097298
34064	SAL	6	2016-2-Dry	0	206.2998086
34065	SAL	7	2016-2-Dry	0	215.7764738
34067	SAL		2016-2-Dry	0	239.4885567
34068	SAL	7	2016-2-Dry	0	222.7294348
34069	SAL	6	2016-2-Dry	0	202.7286765
34070	SAL	3	2016-2-Dry	0	201.5542595
34072	SAL	3	2016-2-Dry	0	165.0139007
34073	SAL	5	2016-2-Dry	0	153.4333968
34075	SAL	4	2016-2-Dry	0	129.0889716
34077	SAL	4	2016-2-Dry	0	107.1042344
34079	SAL	2	2016-2-Dry	0	109.4391667
34080	SAL	6	2016-2-Dry	0	79.85456069
34081	SAL	7	2016-2-Dry	0	65.42179916
34082	SAL	2	2016-2-Dry	0	62.70945128
34083	SAL	6	2016-2-Dry	0	77.07089935
34084	SAL	1	2016-2-Dry	0	49.04974686
34085	SAL	7	2016-2-Dry	0	29.75846509
34086	SAL	9	2016-2-Dry	0	28.3186738
34090	SAL	4	2016-2-Dry	0	135.1279125
34091	SAL	5	2016-2-Dry	0	36.01192873
34092	SAL	5	2016-2-Dry	0	70.46107255
34093	SAL	6	2016-2-Dry	0	82.5129696
34094	SAL	7	2016-2-Dry	0	116.8206134
34095	SAL	2	2016-2-Dry	0	163.5723621
34096	SAL	4	2016-2-Dry	0	365.1037836
34097	SAL	8	2016-2-Dry	0	395.1595889
34098	SAL	2	2016-2-Dry	0	3630.207777
34099	SAL	2	2016-2-Dry	0	2930.574075
34102	SAL	5	2016-2-Dry	0	56.17518503
M1C001	LUP	10	2016-2-Dry	2	56.03845783
M1C002	LUP	2	2016-2-Dry	0	61.83312876
M1C003	LUP	7	2016-2-Dry	1	67.37720888
M1C004	LUP	7	2016-2-Dry	0	149.3185302
M1C005	LUP	6	2016-2-Dry	0	71.60906751
M1C006	LUP	4	2016-2-Dry	2	138.1661969
M1C007	LUP	4	2016-2-Dry	0	178.0717198
M1C008	LUP	5	2016-2-Dry	2	187.2837557
M1C010	LUP	4	2016-2-Dry	1	39.54140708
M1C011	LUP	5	2016-2-Dry	1	38.00130422
M1C012	LUP	4	2016-2-Dry	0	30.60237088
M1C013	LUP	2	2016-2-Dry	0	29.41522252
M1C014	LUP	2	2016-2-Dry	1	41.88649034
M1C015	LUP	4	2016-2-Dry	0	42.5712662
M1C016	LUP	5	2016-2-Dry	0	43.64652165
M1C017	LUP	4	2016-2-Dry	0	50.78270043
M1C018	LUP	2	2016-2-Dry	1	54.18848158
M1C019	LUP	4	2016-2-Dry	0	57.1932631
M1C020	LUP	6	2016-2-Dry	1	64.85710903
M1C021	LUP	2	2016-2-Dry	1	71.89450862
M1C022	LUP	3	2016-2-Dry	0	82.97848856
M1C024	LUP	5	2016-2-Dry	2	74.78527505
M1C025	LUP	4	2016-2-Dry	2	91.69921717
M1C026	LUP	7	2016-2-Dry	0	88.69300421
M1C028	LUP	9	2016-2-Dry	3	53.72654055
M1C029	LUP	9	2016-2-Dry	0	56.96039014
M1C030	LUP	5	2016-2-Dry	2	64.83396524
M1C031	LUP	8	2016-2-Dry	0	80.48815281
M1C032	LUP	9	2016-2-Dry	4	96.61183054
M1C034	LUP	5	2016-2-Dry	9	91.40371506
M1C035	LUP	6	2016-2-Dry	3	170.9755203
M1C036	LUP	6	2016-2-Dry	0	164.3121388
M1C037	LUP	4	2016-2-Dry	0	254.4066648
M1C038	LUP		2016-2-Dry	0	88.64572399
M1C039	LUP	2	2016-2-Dry	0	72.52398024
M1C040	LUP	2	2016-2-Dry	0	39.32255684
M1C042	LUP	4	2016-2-Dry	0	73.45238737
M1C043	LUP	4	2016-2-Dry	1	78.1054838
M1C045	LUP	3	2016-2-Dry	0	51.66117837
M1C046	LUP	5	2016-2-Dry	3	28.81291532
M1C047	LUP	3	2016-2-Dry	0	26.2398972
M1C048	LUP	3	2016-2-Dry	3	27.84196583
M1C049	LUP	5	2016-2-Dry	1	36.2528903
M1C050	LUP	2	2016-2-Dry	0	70.49148814
M1C051	LUP	2	2016-2-Dry	1	110.2778662
M1C052	LUP	9	2016-2-Dry	3	112.2041111
M1C055	LUP	5	2016-2-Dry	0	108.3053927
M1C056	LUP	7	2016-2-Dry	1	82.13449197
M1C057	LUP		2016-2-Dry	2	56.40544283
M1C058	LUP	2	2016-2-Dry	0	237.5925105
M1C060	LUP	2	2016-2-Dry	0	222.7187231
M1C061	LUP	4	2016-2-Dry	2	209.9696794
M1C062	LUP	2	2016-2-Dry	0	45.38369402
M1C063	LUP	6	2016-2-Dry	1	73.70552024
M1C064	LUP	1	2016-2-Dry	0	67.67834617
M1C065	LUP	6	2016-2-Dry	0	175.7538131
M1C067	LUP	4	2016-2-Dry	0	175.2871381
M1C068	LUP	5	2016-2-Dry	0	235.7601945
M1C070	LUP		2016-2-Dry	0	218.037035
M1C071	LUP	4	2016-2-Dry	0	233.3657182
M1C073	LUP	2	2016-2-Dry	0	189.2110161
M1C074	LUP		2016-2-Dry	0	25.77469524
M1C076	LUP	11	2016-2-Dry	0	144.0690131
M1C079	LUP	4	2016-2-Dry	0	96.70310199
M1C081	LUP	6	2016-2-Dry	0	69.37947594
M1C082	LUP	5	2016-2-Dry	0	41.04739833
M1C083	LUP	3	2016-2-Dry	0	31.93942877
M1C084	LUP	5	2016-2-Dry	3	29.793906
M1C085	LUP	5	2016-2-Dry	0	34.80874373
M1C086	LUP	3	2016-2-Dry	0	38.89498676
M1C087	LUP	1	2016-2-Dry	0	41.20066094
M1C088	LUP	4	2016-2-Dry	2	50.52865121
M1C089	LUP	8	2016-2-Dry	0	88.88365423
M1C090	LUP	3	2016-2-Dry	1	65.87745894
M1C091	LUP	11	2016-2-Dry	0	76.99185948
M1C092	LUP	3	2016-2-Dry	0	88.90693111
M1C093	LUP	5	2016-2-Dry	1	135.9062328
M1C096	LUP	5	2016-2-Dry	4	27.37392129
M1C097	LUP	5	2016-2-Dry	1	145.2411491
M1C100	LUP	4	2016-2-Dry	1	127.8488622
M1C105	LUP	8	2016-2-Dry	1	159.0521433
M1C107	LUP	5	2016-2-Dry	1	48.59545944
M1C108	LUP	2	2016-2-Dry	0	263.1454961
M1C115	LUP		2016-2-Dry	1	47.22677213
M1C118	LUP		2016-2-Dry	1	158.1678756
M1C120	LUP	2	2016-2-Dry	1	31.2440687
M1C121	LUP	2	2016-2-Dry	1	42.6245524
M1C122	LUP	3	2016-2-Dry	0	48.28560596
M1C130	LUP		2016-2-Dry	2	99.89358319
M1C135	LUP		2016-2-Dry	0	40.50602456
M1C143	LUP		2016-2-Dry	1	211.2633511
M1C164	LUP		2016-2-Dry	0	142.0134683
M1H007	NHO	3	2016-2-Dry	0	190.4141561
M1H008	NHO	3	2016-2-Dry	0	195.7267385
M1H010	NHO		2016-2-Dry	0	214.8226258
M1H011	NHO		2016-2-Dry	0	220.9813976
M1H013	NHO	5	2016-2-Dry	0	157.5488905
M1H022	NHO		2016-2-Dry	0	218.2770095
M1H030	NHO	3	2016-2-Dry	0	368.0477299
M1H033	NHO	1	2016-2-Dry	0	434.9100109
M1H038	NHO	7	2016-2-Dry	0	532.7790735
M1H040	NHO	1	2016-2-Dry	0	679.422063
M1H042	NHO	4	2016-2-Dry	0	729.6292274
M1H044	NHO	1	2016-2-Dry	0	801.1812442
M1H045	NHO	2	2016-2-Dry	0	832.9157184
M1H050	NHO	1	2016-2-Dry	0	904.0885346
M1H056	NHO	3	2016-2-Dry	0	948.1237231
M1H057	NHO	3	2016-2-Dry	0	944.6101219
M1H058	NHO	4	2016-2-Dry	0	935.9591399
M1H059	NHO	4	2016-2-Dry	0	933.1516736
M1H060	NHO	2	2016-2-Dry	0	929.5113934
M1H062	NHO	5	2016-2-Dry	0	922.575951
M1H063	NHO	3	2016-2-Dry	0	911.5338975
M1H064	NHO	9	2016-2-Dry	0	911.8266286
M1H066	NHO	2	2016-2-Dry	0	852.3939265
M1H068	NHO	5	2016-2-Dry	0	872.4215972
M1H075	NHO	7	2016-2-Dry	0	1106.600836
M1H077	NHO	7	2016-2-Dry	0	1116.431186
M1H078	NHO	6	2016-2-Dry	0	1115.624152
M1H081	NHO	7	2016-2-Dry	0	1215.601015
M1H084	NHO	7	2016-2-Dry	0	1222.950233
M1H085	NHO	5	2016-2-Dry	0	1230.269764
M1H087	NHO	5	2016-2-Dry	0	1234.374393
M1H089	NHO	4	2016-2-Dry	0	1174.58113
M1H093	NHO	2	2016-2-Dry	0	1015.623756
M1H096	NHO	7	2016-2-Dry	0	957.9804615
M1H097	NHO	6	2016-2-Dry	1	1251.661539
M1H102	NHO	4	2016-2-Dry	2	1303.136969
M1H103	NHO	5	2016-2-Dry	0	1313.037502
M1H104	NHO	1	2016-2-Dry	0	1325.626345
M1H105	NHO	1	2016-2-Dry	0	1295.504157
M1H106	NHO	4	2016-2-Dry	0	1286.023642
M1H111	NHO	10	2016-2-Dry	0	1321.663898
M1H113	NHO	3	2016-2-Dry	0	1316.996048
M1H115	NHO	2	2016-2-Dry	0	1334.735229
M1H120	NHO	5	2016-2-Dry	0	1430.287996
M1H124	NHO	5	2016-2-Dry	0	1441.737495
M1H125	NHO	2	2016-2-Dry	0	1399.703587
M1H127	NHO	7	2016-2-Dry	0	1377.862823
M1H131	NHO	2	2016-2-Dry	0	1465.248027
M1H132	NHO	2	2016-2-Dry	0	1475.956584
M1H133	NHO	2	2016-2-Dry	0	1512.408678
M1H134	NHO	5	2016-2-Dry	0	1504.647161
M1H136	NHO	4	2016-2-Dry	0	1554.244985
M1H137	NHO	3	2016-2-Dry	0	1591.606799
M1H143	NHO	1	2016-2-Dry	0	1731.18552
M1H145	NHO		2016-2-Dry	0	1827.653859
M1H148	NHO	6	2016-2-Dry	0	1996.901822
M1H149	NHO	3	2016-2-Dry	0	2038.455717
M1H150	NHO	1	2016-2-Dry	0	2114.623745
M1H151	NHO	2	2016-2-Dry	0	2136.730476
M1H154	NHO	14	2016-2-Dry	0	1413.349734
M1I002	TRI	7	2016-2-Dry	0	3157.492889
M1I007	TRI	2	2016-2-Dry	0	2663.619067
M1I009	TRI	1	2016-2-Dry	0	2546.970377
M1I010	TRI	9	2016-2-Dry	1	2248.687933
M1I011	TRI	6	2016-2-Dry	0	2158.606692
M1I012	TRI	2	2016-2-Dry	0	2052.4273
M1I013	TRI	6	2016-2-Dry	0	2023.405971
M1I014	TRI	1	2016-2-Dry	0	1923.121502
M1I015	TRI	3	2016-2-Dry	0	1842.386061
M1I017	TRI	8	2016-2-Dry	0	1550.75764
M1I018	TRI	1	2016-2-Dry	0	1596.216429
M1I019	TRI	9	2016-2-Dry	0	1397.452993
M1I021	TRI	2	2016-2-Dry	0	1215.917433
M1I022	TRI	1	2016-2-Dry	0	1138.900231
M1I023	TRI	2	2016-2-Dry	0	1110.746666
M1I027	TRI	2	2016-2-Dry	0	867.0803174
M1I030	TRI	4	2016-2-Dry	0	483.1134718
M1I031	TRI	7	2016-2-Dry	0	491.7695596
M1I040	TRI	5	2016-2-Dry	0	387.8942342
M1I046	TRI	3	2016-2-Dry	0	299.2650121
M1I047	TRI	3	2016-2-Dry	0	288.2628131
M1I049	TRI	1	2016-2-Dry	0	287.2447427
M1I053	TRI	1	2016-2-Dry	0	248.8158584
M1I056	TRI	4	2016-2-Dry	0	212.9877032
M1I057	TRI	8	2016-2-Dry	0	204.2071403
M1I059	TRI	8	2016-2-Dry	0	188.9095217
M1I060	TRI	5	2016-2-Dry	0	182.6469762
M1I061	TRI	4	2016-2-Dry	0	175.2150347
M1I062	TRI	3	2016-2-Dry	0	162.4359538
M1I063	TRI	4	2016-2-Dry	0	157.7901035
M1I066	TRI	2	2016-2-Dry	0	221.1436471
M1I068	TRI	3	2016-2-Dry	0	236.0678446
M1I069	TRI	5	2016-2-Dry	0	249.1122912
M1I071	TRI	6	2016-2-Dry	0	247.1225107
M1I072	TRI	5	2016-2-Dry	0	239.9057941
M1I075	TRI	4	2016-2-Dry	0	219.0856916
M1I079	TRI	6	2016-2-Dry	0	194.9185673
M1I080	TRI	5	2016-2-Dry	1	246.1763629
M1I082	TRI	4	2016-2-Dry	0	206.3298624
M1I083	TRI	3	2016-2-Dry	0	112.3061158
M1I084	TRI	3	2016-2-Dry	0	143.0858036
M1I085	TRI	1	2016-2-Dry	0	144.0900451
M1I086	TRI	4	2016-2-Dry	0	262.4224096
M1I087	TRI	4	2016-2-Dry	0	376.9831142
M1I090	TRI	5	2016-2-Dry	0	635.2156825
M1I091	TRI	8	2016-2-Dry	0	784.5164425
M1I092	TRI	7	2016-2-Dry	0	867.4543934
M1I093	TRI	10	2016-2-Dry	0	999.6456805
M1I094	TRI	3	2016-2-Dry	0	1140.65406
M1I096	TRI	5	2016-2-Dry	1	1528.399927
M1I099	TRI	4	2016-2-Dry	0	1789.143073
M1I100	TRI	4	2016-2-Dry	0	1920.240566
M1I101	TRI	2	2016-2-Dry	0	1965.662011
M1I102	TRI	1	2016-2-Dry	0	2133.703128
M1I103	TRI	5	2016-2-Dry	0	2463.53215
M1I104	TRI	6	2016-2-Dry	0	2468.144174
M6G001	SEM	5	2016-2-Dry	0	382.839149
M6G002	SEM	10	2016-2-Dry	0	364.6852268
M6G003	SEM	4	2016-2-Dry	0	344.8917759
M6G004	SEM	6	2016-2-Dry	0	311.2008619
M6G005	SEM	5	2016-2-Dry	0	266.3196787
M6G006	SEM	8	2016-2-Dry	0	240.274404
M6G007	SEM	2	2016-2-Dry	0	526.5566387
M6G008	SEM	6	2016-2-Dry	0	267.7654906
M6G009	SEM	7	2016-2-Dry	0	250.0761042
M6G010	SEM	4	2016-2-Dry	0	402.7588266
M6G011	SEM	9	2016-2-Dry	0	193.5676089
M6G012	SEM	4	2016-2-Dry	0	203.7102915
M6G015	SEM	4	2016-2-Dry	0	136.6116381
M6G016	SEM	4	2016-2-Dry	0	139.336439
M6G017	SEM	6	2016-2-Dry	0	124.9147186
M6G019	SEM	4	2016-2-Dry	0	109.2470838
M6G020	SEM	7	2016-2-Dry	0	155.8315543
M6G021	SEM	3	2016-2-Dry	0	86.37426344
M6G022	SEM	14	2016-2-Dry	0	72.63411179
M6G023	SEM	2	2016-2-Dry	0	80.36666232
M6G024	SEM	10	2016-2-Dry	0	81.89917149
M6G025	SEM	6	2016-2-Dry	0	88.92150786
M6G026	SEM	8	2016-2-Dry	0	99.52541395
M6G027	SEM	6	2016-2-Dry	0	160.0118438
M6G028	SEM	5	2016-2-Dry	0	223.7808572
M6G029	SEM	6	2016-2-Dry	0	128.7206836
M6G030	SEM	9	2016-2-Dry	0	96.46701086
M6G031	SEM	7	2016-2-Dry	0	324.1487573
M6G032	SEM	10	2016-2-Dry	0	210.5178357
M6G033	SEM	6	2016-2-Dry	0	255.0056873
M6G034	SEM	6	2016-2-Dry	0	276.4664652
M6G035	SEM	5	2016-2-Dry	1	81.47382176
M6G038	SEM	3	2016-2-Dry	0	169.1210206
M6G039	SEM	1	2016-2-Dry	0	181.8146347
M6G040	SEM	5	2016-2-Dry	0	467.4809662
