# Supplementary material for: Malaria vector species in Amazonian Peru co-occur in larval habitats but have distinct larval microbial communities
Source: PLoS Negl Trop Dis. 2019 May 15;13(5):e0007412. doi: 10.1371/journal.pntd.0007412 (PMC6538195; doi:10.1371/journal.pntd.0007412)
Supplement: S5 Dataset — (CSV) [file pntd.0007412.s007.csv]

SampleID	SRA_AccessionNumber	PairedEndReads	Reads_OTUTable	Village	Collection	WaterBody	Species	SiteType	SiteCat	Veg_trees	Veg_bushes	Veg_grass	Veg_floating	Water_temporality	Cloud_cover	Shade_level	Presence_fish	Presence_amphibians	Bed_material	Depth_m	Alkalinity	ph	Hardness	Conductivity	Salinity_ppm	Temp_C	Light_Fc	EVI_50m	NDVI_50m	NDWI_50m	EVI_100m	NDVI_100m	NDWI_100m	EVI_250m	NDVI_250m	NDWI_250m	EVI_500m	NDVI_500m	NDWI_500m	N_AnophelesSpecies
31420003	SAMN10176834	116356	55942	URC	3	URC-2	rangeli	fishpond_active	artificial	yes	yes	yes	yes	permanent	clear	none	yes	yes	mud	1	0	6.9	0	13.2	24.2	30.8	120	0.694	0.564666667	0.297666667	0.673666667	0.551666667	0.265	0.597	0.488333333	0.235	0.548666667	0.398666667	0.280666667	2
31420004	SAMN10176835	101515	62751	URC	3	URC-2	rangeli	fishpond_active	artificial	yes	yes	yes	yes	permanent	clear	none	yes	yes	mud	1	0	6.9	0	13.2	24.2	30.8	120	0.694	0.564666667	0.297666667	0.673666667	0.551666667	0.265	0.597	0.488333333	0.235	0.548666667	0.398666667	0.280666667	2
31430001	SAMN10176836	118191	87507	URC	3	URC-3	darlingi	stream	natural	yes	yes	yes	no	temporal	clear	none	yes	no	mud	1	0	6.4	0	5.4	14.2	28.9	22	0.618666667	0.426666667	0.269666667	0.602333333	0.420666667	0.255666667	0.637	0.466666667	0.263333333	0.633333333	0.496333333	0.260666667	1
31470028	SAMN10176837	199134	157828	URC	3	URC-7	rangeli	fishpond_abandoned	artificial	yes	yes	yes	no	temporal	clear	partial	yes	yes	mud	0.5	0	6.1	25	36.2	87.4	29.4	965	0.600666667	0.539	0.303333333	0.636333333	0.543666667	0.288	0.656666667	0.547666667	0.286	0.635	0.525333333	0.313	4
31470029	SAMN10176838	125556	97009	URC	3	URC-7	darlingi	fishpond_abandoned	artificial	yes	yes	yes	no	temporal	clear	partial	yes	yes	mud	0.5	0	6.1	25	36.2	87.4	29.4	965	0.600666667	0.539	0.303333333	0.636333333	0.543666667	0.288	0.656666667	0.547666667	0.286	0.635	0.525333333	0.313	4
31470030	SAMN10176839	138315	104431	URC	3	URC-7	darlingi	fishpond_abandoned	artificial	yes	yes	yes	no	temporal	clear	partial	yes	yes	mud	0.5	0	6.1	25	36.2	87.4	29.4	965	0.600666667	0.539	0.303333333	0.636333333	0.543666667	0.288	0.656666667	0.547666667	0.286	0.635	0.525333333	0.313	4
31470032	SAMN10176840	63975	13736	URC	3	URC-7	triannulatus	fishpond_abandoned	artificial	yes	yes	yes	no	temporal	clear	partial	yes	yes	mud	0.5	0	6.1	25	36.2	87.4	29.4	965	0.600666667	0.539	0.303333333	0.636333333	0.543666667	0.288	0.656666667	0.547666667	0.286	0.635	0.525333333	0.313	4
31480038	SAMN10176841	207238	161233	URC	3	URC-8	darlingi	stream	natural	yes	yes	yes	no	temporal	cloudy	partial	yes	no	mud	0.2	0	6.87	25	11.7	17.3	26.5	930	0.614666667	0.473666667	0.240333333	0.629	0.486666667	0.249333333	0.590666667	0.485333333	0.283333333	0.581333333	0.512	0.326	4
31480040	SAMN10176842	212386	164756	URC	3	URC-8	darlingi	stream	natural	yes	yes	yes	no	temporal	cloudy	partial	yes	no	mud	0.2	0	6.87	25	11.7	17.3	26.5	930	0.614666667	0.473666667	0.240333333	0.629	0.486666667	0.249333333	0.590666667	0.485333333	0.283333333	0.581333333	0.512	0.326	4
31480041	SAMN10176843	314057	174992	URC	3	URC-8	rangeli	stream	natural	yes	yes	yes	no	temporal	cloudy	partial	yes	no	mud	0.2	0	6.87	25	11.7	17.3	26.5	930	0.614666667	0.473666667	0.240333333	0.629	0.486666667	0.249333333	0.590666667	0.485333333	0.283333333	0.581333333	0.512	0.326	4
31480042	SAMN10176844	171422	83573	URC	3	URC-8	triannulatus	stream	natural	yes	yes	yes	no	temporal	cloudy	partial	yes	no	mud	0.2	0	6.87	25	11.7	17.3	26.5	930	0.614666667	0.473666667	0.240333333	0.629	0.486666667	0.249333333	0.590666667	0.485333333	0.283333333	0.581333333	0.512	0.326	4
33110012	SAMN10176845	316206	224355	LIB	3	LIB-1	darlingi	stream	natural	yes	yes	yes	no	permanent	cloudy	total	yes	no	mud	1.5	0	NA	0	24.9	22.9	27	666	0.678333333	0.552333333	0.295666667	0.662333333	0.555	0.291	0.587333333	0.486666667	0.286666667	0.607666667	0.525333333	0.305666667	3
33110013	SAMN10176846	298388	215912	LIB	3	LIB-1	darlingi	stream	natural	yes	yes	yes	no	permanent	cloudy	total	yes	no	mud	1.5	0	NA	0	24.9	22.9	27	666	0.678333333	0.552333333	0.295666667	0.662333333	0.555	0.291	0.587333333	0.486666667	0.286666667	0.607666667	0.525333333	0.305666667	3
33110014	SAMN10176847	189196	144335	LIB	3	LIB-1	darlingi	stream	natural	yes	yes	yes	no	permanent	cloudy	total	yes	no	mud	1.5	0	NA	0	24.9	22.9	27	666	0.678333333	0.552333333	0.295666667	0.662333333	0.555	0.291	0.587333333	0.486666667	0.286666667	0.607666667	0.525333333	0.305666667	3
33110016	SAMN10176848	290531	180293	LIB	3	LIB-1	darlingi	stream	natural	yes	yes	yes	no	permanent	cloudy	total	yes	no	mud	1.5	0	NA	0	24.9	22.9	27	666	0.678333333	0.552333333	0.295666667	0.662333333	0.555	0.291	0.587333333	0.486666667	0.286666667	0.607666667	0.525333333	0.305666667	3
33110017	SAMN10176849	458103	350067	LIB	3	LIB-1	darlingi	stream	natural	yes	yes	yes	no	permanent	cloudy	total	yes	no	mud	1.5	0	NA	0	24.9	22.9	27	666	0.678333333	0.552333333	0.295666667	0.662333333	0.555	0.291	0.587333333	0.486666667	0.286666667	0.607666667	0.525333333	0.305666667	3
33110019	SAMN10176850	276966	185795	LIB	3	LIB-1	darlingi	stream	natural	yes	yes	yes	no	permanent	cloudy	total	yes	no	mud	1.5	0	NA	0	24.9	22.9	27	666	0.678333333	0.552333333	0.295666667	0.662333333	0.555	0.291	0.587333333	0.486666667	0.286666667	0.607666667	0.525333333	0.305666667	3
33110021	SAMN10176851	276183	168109	LIB	3	LIB-1	darlingi	stream	natural	yes	yes	yes	no	permanent	cloudy	total	yes	no	mud	1.5	0	NA	0	24.9	22.9	27	666	0.678333333	0.552333333	0.295666667	0.662333333	0.555	0.291	0.587333333	0.486666667	0.286666667	0.607666667	0.525333333	0.305666667	3
33110022	SAMN10176852	146284	106268	LIB	3	LIB-1	darlingi	stream	natural	yes	yes	yes	no	permanent	cloudy	total	yes	no	mud	1.5	0	NA	0	24.9	22.9	27	666	0.678333333	0.552333333	0.295666667	0.662333333	0.555	0.291	0.587333333	0.486666667	0.286666667	0.607666667	0.525333333	0.305666667	3
33150009	SAMN10176853	138763	101608	LIB	3	LIB-5	darlingi	stream	natural	yes	yes	yes	no	permanent	clear	partial	yes	no	mud	1.5	0	7.11	0	21	9.3	31	163	0.527333333	0.474666667	0.258	0.519666667	0.466333333	0.285666667	0.574666667	0.529333333	0.309666667	0.599666667	0.546333333	0.308666667	3
33150010	SAMN10176854	230540	160577	LIB	3	LIB-5	darlingi	stream	natural	yes	yes	yes	no	permanent	clear	partial	yes	no	mud	1.5	0	7.11	0	21	9.3	31	163	0.527333333	0.474666667	0.258	0.519666667	0.466333333	0.285666667	0.574666667	0.529333333	0.309666667	0.599666667	0.546333333	0.308666667	3
33150011	SAMN10176855	132697	93113	LIB	3	LIB-5	darlingi	stream	natural	yes	yes	yes	no	permanent	clear	partial	yes	no	mud	1.5	0	7.11	0	21	9.3	31	163	0.527333333	0.474666667	0.258	0.519666667	0.466333333	0.285666667	0.574666667	0.529333333	0.309666667	0.599666667	0.546333333	0.308666667	3
33150012	SAMN10176856	108252	80233	LIB	3	LIB-5	darlingi	stream	natural	yes	yes	yes	no	permanent	clear	partial	yes	no	mud	1.5	0	7.11	0	21	9.3	31	163	0.527333333	0.474666667	0.258	0.519666667	0.466333333	0.285666667	0.574666667	0.529333333	0.309666667	0.599666667	0.546333333	0.308666667	3
33150013	SAMN10176857	183980	132770	LIB	3	LIB-5	darlingi	stream	natural	yes	yes	yes	no	permanent	clear	partial	yes	no	mud	1.5	0	7.11	0	21	9.3	31	163	0.527333333	0.474666667	0.258	0.519666667	0.466333333	0.285666667	0.574666667	0.529333333	0.309666667	0.599666667	0.546333333	0.308666667	3
33150014	SAMN10176858	156469	102995	LIB	3	LIB-5	darlingi	stream	natural	yes	yes	yes	no	permanent	clear	partial	yes	no	mud	1.5	0	7.11	0	21	9.3	31	163	0.527333333	0.474666667	0.258	0.519666667	0.466333333	0.285666667	0.574666667	0.529333333	0.309666667	0.599666667	0.546333333	0.308666667	3
33150015	SAMN10176859	118527	72206	LIB	3	LIB-5	darlingi	stream	natural	yes	yes	yes	no	permanent	clear	partial	yes	no	mud	1.5	0	7.11	0	21	9.3	31	163	0.527333333	0.474666667	0.258	0.519666667	0.466333333	0.285666667	0.574666667	0.529333333	0.309666667	0.599666667	0.546333333	0.308666667	3
33150016	SAMN10176860	108902	64601	LIB	3	LIB-5	darlingi	stream	natural	yes	yes	yes	no	permanent	clear	partial	yes	no	mud	1.5	0	7.11	0	21	9.3	31	163	0.527333333	0.474666667	0.258	0.519666667	0.466333333	0.285666667	0.574666667	0.529333333	0.309666667	0.599666667	0.546333333	0.308666667	3
33170013	SAMN10176861	239427	170919	LIB	3	LIB-7	darlingi	stream	natural	yes	yes	yes	no	permanent	cloudy	total	yes	no	mud	1.2	0	7.01	25	8.6	4.5	29.1	220	0.542	0.474666667	0.262666667	0.511	0.439666667	0.301	0.562666667	0.498	0.281333333	0.586666667	0.521333333	0.295333333	2
33170014	SAMN10176862	218743	157995	LIB	3	LIB-7	darlingi	stream	natural	yes	yes	yes	no	permanent	cloudy	total	yes	no	mud	1.2	0	7.01	25	8.6	4.5	29.1	220	0.542	0.474666667	0.262666667	0.511	0.439666667	0.301	0.562666667	0.498	0.281333333	0.586666667	0.521333333	0.295333333	2
33170015	SAMN10176863	250642	178716	LIB	3	LIB-7	darlingi	stream	natural	yes	yes	yes	no	permanent	cloudy	total	yes	no	mud	1.2	0	7.01	25	8.6	4.5	29.1	220	0.542	0.474666667	0.262666667	0.511	0.439666667	0.301	0.562666667	0.498	0.281333333	0.586666667	0.521333333	0.295333333	2
33170016	SAMN10176864	144941	111102	LIB	3	LIB-7	darlingi	stream	natural	yes	yes	yes	no	permanent	cloudy	total	yes	no	mud	1.2	0	7.01	25	8.6	4.5	29.1	220	0.542	0.474666667	0.262666667	0.511	0.439666667	0.301	0.562666667	0.498	0.281333333	0.586666667	0.521333333	0.295333333	2
33170017	SAMN10176865	178831	107927	LIB	3	LIB-7	darlingi	stream	natural	yes	yes	yes	no	permanent	cloudy	total	yes	no	mud	1.2	0	7.01	25	8.6	4.5	29.1	220	0.542	0.474666667	0.262666667	0.511	0.439666667	0.301	0.562666667	0.498	0.281333333	0.586666667	0.521333333	0.295333333	2
33170018	SAMN10176866	204260	150613	LIB	3	LIB-7	darlingi	stream	natural	yes	yes	yes	no	permanent	cloudy	total	yes	no	mud	1.2	0	7.01	25	8.6	4.5	29.1	220	0.542	0.474666667	0.262666667	0.511	0.439666667	0.301	0.562666667	0.498	0.281333333	0.586666667	0.521333333	0.295333333	2
33170019	SAMN10176867	719042	507333	LIB	3	LIB-7	darlingi	stream	natural	yes	yes	yes	no	permanent	cloudy	total	yes	no	mud	1.2	0	7.01	25	8.6	4.5	29.1	220	0.542	0.474666667	0.262666667	0.511	0.439666667	0.301	0.562666667	0.498	0.281333333	0.586666667	0.521333333	0.295333333	2
33440016	SAMN10176868	137106	104627	SAL	3	SAL-5	rangeli	stream	natural	yes	no	no	yes	permanent	clear	none	no	yes	mud	0.5	30	3.2	25	21.6	11.4	29.4	902	0.516	0.374	0.223	0.514666667	0.378333333	0.222	0.491666667	0.359333333	0.223	0.438666667	0.320333333	0.251	6
33440020	SAMN10176869	228279	100398	SAL	3	SAL-5	rangeli	stream	natural	yes	no	no	yes	permanent	clear	none	no	yes	mud	0.5	30	3.2	25	21.6	11.4	29.4	902	0.516	0.374	0.223	0.514666667	0.378333333	0.222	0.491666667	0.359333333	0.223	0.438666667	0.320333333	0.251	6
33440021	SAMN10176870	145635	117139	SAL	3	SAL-5	triannulatus	stream	natural	yes	no	no	yes	permanent	clear	none	no	yes	mud	0.5	30	3.2	25	21.6	11.4	29.4	902	0.516	0.374	0.223	0.514666667	0.378333333	0.222	0.491666667	0.359333333	0.223	0.438666667	0.320333333	0.251	6
33440023	SAMN10176871	162625	127569	SAL	3	SAL-5	darlingi	stream	natural	yes	no	no	yes	permanent	clear	none	no	yes	mud	0.5	30	3.2	25	21.6	11.4	29.4	902	0.516	0.374	0.223	0.514666667	0.378333333	0.222	0.491666667	0.359333333	0.223	0.438666667	0.320333333	0.251	6
33440024	SAMN10176872	165938	127600	SAL	3	SAL-5	darlingi	stream	natural	yes	no	no	yes	permanent	clear	none	no	yes	mud	0.5	30	3.2	25	21.6	11.4	29.4	902	0.516	0.374	0.223	0.514666667	0.378333333	0.222	0.491666667	0.359333333	0.223	0.438666667	0.320333333	0.251	6
33470007	SAMN10176873	91822	60383	SAL	3	SAL-7	rangeli	fishpond_active	artificial	no	no	yes	yes	permanent	clear	none	yes	no	mud	0.5	0	7.11	0	14.9	36	28.2	855	0.534666667	0.497666667	0.212333333	0.54	0.502	0.216	0.515666667	0.453333333	0.228333333	0.523	0.441333333	0.299	4
33470008	SAMN10176874	55335	19120	SAL	3	SAL-7	rangeli	fishpond_active	artificial	no	no	yes	yes	permanent	clear	none	yes	no	mud	0.5	0	7.11	0	14.9	36	28.2	855	0.534666667	0.497666667	0.212333333	0.54	0.502	0.216	0.515666667	0.453333333	0.228333333	0.523	0.441333333	0.299	4
33470012	SAMN10176875	155708	119958	SAL	3	SAL-7	triannulatus	fishpond_active	artificial	no	no	yes	yes	permanent	clear	none	yes	no	mud	0.5	0	7.11	0	14.9	36	28.2	855	0.534666667	0.497666667	0.212333333	0.54	0.502	0.216	0.515666667	0.453333333	0.228333333	0.523	0.441333333	0.299	4
33470013	SAMN10176876	72392	55868	SAL	3	SAL-7	triannulatus	fishpond_active	artificial	no	no	yes	yes	permanent	clear	none	yes	no	mud	0.5	0	7.11	0	14.9	36	28.2	855	0.534666667	0.497666667	0.212333333	0.54	0.502	0.216	0.515666667	0.453333333	0.228333333	0.523	0.441333333	0.299	4
33470014	SAMN10176877	136345	105883	SAL	3	SAL-7	triannulatus	fishpond_active	artificial	no	no	yes	yes	permanent	clear	none	yes	no	mud	0.5	0	7.11	0	14.9	36	28.2	855	0.534666667	0.497666667	0.212333333	0.54	0.502	0.216	0.515666667	0.453333333	0.228333333	0.523	0.441333333	0.299	4
33470016	SAMN10176878	129093	71997	SAL	3	SAL-7	rangeli	fishpond_active	artificial	no	no	yes	yes	permanent	clear	none	yes	no	mud	0.5	0	7.11	0	14.9	36	28.2	855	0.534666667	0.497666667	0.212333333	0.54	0.502	0.216	0.515666667	0.453333333	0.228333333	0.523	0.441333333	0.299	4
41420001	SAMN10176879	355178	263834	URC	4	URC-2	triannulatus	fishpond_active	artificial	yes	yes	yes	yes	permanent	cloudy	total	no	no	mud	1	80	6.7	0	14.6	15.1	29	250	0.835	0.678666667	0.357	0.865666667	0.670333333	0.323666667	0.803	0.639666667	0.318	0.773	0.629333333	0.367	1
41420003	SAMN10176880	209185	159994	URC	4	URC-2	triannulatus	fishpond_active	artificial	yes	yes	yes	yes	permanent	cloudy	total	no	no	mud	1	80	6.7	0	14.6	15.1	29	250	0.835	0.678666667	0.357	0.865666667	0.670333333	0.323666667	0.803	0.639666667	0.318	0.773	0.629333333	0.367	1
41420004	SAMN10176881	196336	108703	URC	4	URC-2	triannulatus	fishpond_active	artificial	yes	yes	yes	yes	permanent	cloudy	total	no	no	mud	1	80	6.7	0	14.6	15.1	29	250	0.835	0.678666667	0.357	0.865666667	0.670333333	0.323666667	0.803	0.639666667	0.318	0.773	0.629333333	0.367	1
41430003	SAMN10176882	198687	154499	URC	4	URC-3	darlingi	stream	natural	yes	yes	yes	no	temporal	cloudy	total	yes	no	mud	1	40	5.5	0	9.9	13.1	29.2	37	0.887333333	0.716666667	0.389666667	0.901	0.717666667	0.386333333	0.879333333	0.708333333	0.377666667	0.885	0.704666667	0.374333333	3
41430004	SAMN10176883	343225	272471	URC	4	URC-3	darlingi	stream	natural	yes	yes	yes	no	temporal	cloudy	total	yes	no	mud	1	40	5.5	0	9.9	13.1	29.2	37	0.887333333	0.716666667	0.389666667	0.901	0.717666667	0.386333333	0.879333333	0.708333333	0.377666667	0.885	0.704666667	0.374333333	3
41430006	SAMN10176884	184674	113763	URC	4	URC-3	rangeli	stream	natural	yes	yes	yes	no	temporal	cloudy	total	yes	no	mud	1	40	5.5	0	9.9	13.1	29.2	37	0.887333333	0.716666667	0.389666667	0.901	0.717666667	0.386333333	0.879333333	0.708333333	0.377666667	0.885	0.704666667	0.374333333	3
41430007	SAMN10176885	416400	324031	URC	4	URC-3	darlingi	stream	natural	yes	yes	yes	no	temporal	cloudy	total	yes	no	mud	1	40	5.5	0	9.9	13.1	29.2	37	0.887333333	0.716666667	0.389666667	0.901	0.717666667	0.386333333	0.879333333	0.708333333	0.377666667	0.885	0.704666667	0.374333333	3
43410016	SAMN10176886	101470	52200	SAL	4	SAL-1	rangeli	fishpond_active	artificial	yes	no	yes	yes	temporal	clear	partial	yes	no	mud	1.5	40	7	0	15.7	3.9	28.8	863	0.592	0.401666667	0.227666667	0.609	0.42	0.235666667	0.620333333	0.442	0.237666667	0.608666667	0.45	0.264	6
43410019	SAMN10176887	73735	24552	SAL	4	SAL-1	rangeli	fishpond_active	artificial	yes	no	yes	yes	temporal	clear	partial	yes	no	mud	1.5	40	7	0	15.7	3.9	28.8	863	0.592	0.401666667	0.227666667	0.609	0.42	0.235666667	0.620333333	0.442	0.237666667	0.608666667	0.45	0.264	6
43410023	SAMN10176888	87077	50573	SAL	4	SAL-1	darlingi	fishpond_active	artificial	yes	no	yes	yes	temporal	clear	partial	yes	no	mud	1.5	40	7	0	15.7	3.9	28.8	863	0.592	0.401666667	0.227666667	0.609	0.42	0.235666667	0.620333333	0.442	0.237666667	0.608666667	0.45	0.264	6
43410024	SAMN10176889	61782	20659	SAL	4	SAL-1	darlingi	fishpond_active	artificial	yes	no	yes	yes	temporal	clear	partial	yes	no	mud	1.5	40	7	0	15.7	3.9	28.8	863	0.592	0.401666667	0.227666667	0.609	0.42	0.235666667	0.620333333	0.442	0.237666667	0.608666667	0.45	0.264	6
43410026	SAMN10176890	66729	29215	SAL	4	SAL-1	darlingi	fishpond_active	artificial	yes	no	yes	yes	temporal	clear	partial	yes	no	mud	1.5	40	7	0	15.7	3.9	28.8	863	0.592	0.401666667	0.227666667	0.609	0.42	0.235666667	0.620333333	0.442	0.237666667	0.608666667	0.45	0.264	6
43410027	SAMN10176891	133592	98473	SAL	4	SAL-1	triannulatus	fishpond_active	artificial	yes	no	yes	yes	temporal	clear	partial	yes	no	mud	1.5	40	7	0	15.7	3.9	28.8	863	0.592	0.401666667	0.227666667	0.609	0.42	0.235666667	0.620333333	0.442	0.237666667	0.608666667	0.45	0.264	6
43410029	SAMN10176892	384077	284537	SAL	4	SAL-1	darlingi	fishpond_active	artificial	yes	no	yes	yes	temporal	clear	partial	yes	no	mud	1.5	40	7	0	15.7	3.9	28.8	863	0.592	0.401666667	0.227666667	0.609	0.42	0.235666667	0.620333333	0.442	0.237666667	0.608666667	0.45	0.264	6
43410030	SAMN10176893	362095	175808	SAL	4	SAL-1	darlingi	fishpond_active	artificial	yes	no	yes	yes	temporal	clear	partial	yes	no	mud	1.5	40	7	0	15.7	3.9	28.8	863	0.592	0.401666667	0.227666667	0.609	0.42	0.235666667	0.620333333	0.442	0.237666667	0.608666667	0.45	0.264	6
43420007	SAMN10176894	188345	148087	SAL	4	SAL-3	darlingi	fishpond_active	artificial	no	no	yes	yes	permanent	cloudy	partial	yes	no	mud	1	0	5.5	25	NA	1.2	32.5	993	0.421333333	0.366666667	0.230333333	0.432666667	0.374	0.233	0.463	0.405666667	0.281333333	0.469	0.402666667	0.310333333	4
43420008	SAMN10176895	78615	20639	SAL	4	SAL-3	rangeli	fishpond_active	artificial	no	no	yes	yes	permanent	cloudy	partial	yes	no	mud	1	0	5.5	25	NA	1.2	32.5	993	0.421333333	0.366666667	0.230333333	0.432666667	0.374	0.233	0.463	0.405666667	0.281333333	0.469	0.402666667	0.310333333	4
43420009	SAMN10176896	338882	198656	SAL	4	SAL-3	rangeli	fishpond_active	artificial	no	no	yes	yes	permanent	cloudy	partial	yes	no	mud	1	0	5.5	25	NA	1.2	32.5	993	0.421333333	0.366666667	0.230333333	0.432666667	0.374	0.233	0.463	0.405666667	0.281333333	0.469	0.402666667	0.310333333	4
43420010	SAMN10176897	432271	204744	SAL	4	SAL-3	rangeli	fishpond_active	artificial	no	no	yes	yes	permanent	cloudy	partial	yes	no	mud	1	0	5.5	25	NA	1.2	32.5	993	0.421333333	0.366666667	0.230333333	0.432666667	0.374	0.233	0.463	0.405666667	0.281333333	0.469	0.402666667	0.310333333	4
43420011	SAMN10176898	181450	144576	SAL	4	SAL-3	triannulatus	fishpond_active	artificial	no	no	yes	yes	permanent	cloudy	partial	yes	no	mud	1	0	5.5	25	NA	1.2	32.5	993	0.421333333	0.366666667	0.230333333	0.432666667	0.374	0.233	0.463	0.405666667	0.281333333	0.469	0.402666667	0.310333333	4
43420012	SAMN10176899	230070	147216	SAL	4	SAL-3	triannulatus	fishpond_active	artificial	no	no	yes	yes	permanent	cloudy	partial	yes	no	mud	1	0	5.5	25	NA	1.2	32.5	993	0.421333333	0.366666667	0.230333333	0.432666667	0.374	0.233	0.463	0.405666667	0.281333333	0.469	0.402666667	0.310333333	4
43420013	SAMN10176900	228884	163753	SAL	4	SAL-3	triannulatus	fishpond_active	artificial	no	no	yes	yes	permanent	cloudy	partial	yes	no	mud	1	0	5.5	25	NA	1.2	32.5	993	0.421333333	0.366666667	0.230333333	0.432666667	0.374	0.233	0.463	0.405666667	0.281333333	0.469	0.402666667	0.310333333	4
43440016	SAMN10176901	166453	60806	SAL	4	SAL-5	darlingi	stream	natural	yes	yes	no	no	permanent	cloudy	partial	no	yes	organic material	0.5	20	6	0	NA	NA	29.5	96	0.447333333	0.386666667	0.309	0.48	0.400666667	0.323333333	0.4265	0.30325	0.30525	0.38375	0.23525	0.31725	6
43440017	SAMN10176902	129451	87804	SAL	4	SAL-5	rangeli	stream	natural	yes	yes	no	no	permanent	cloudy	partial	no	yes	organic material	0.5	20	6	0	NA	NA	29.5	96	0.447333333	0.386666667	0.309	0.48	0.400666667	0.323333333	0.4265	0.30325	0.30525	0.38375	0.23525	0.31725	6
43440018	SAMN10176903	308439	233575	SAL	4	SAL-5	darlingi	stream	natural	yes	yes	no	no	permanent	cloudy	partial	no	yes	organic material	0.5	20	6	0	NA	NA	29.5	96	0.447333333	0.386666667	0.309	0.48	0.400666667	0.323333333	0.4265	0.30325	0.30525	0.38375	0.23525	0.31725	6
43440019	SAMN10176904	249343	194567	SAL	4	SAL-5	darlingi	stream	natural	yes	yes	no	no	permanent	cloudy	partial	no	yes	organic material	0.5	20	6	0	NA	NA	29.5	96	0.447333333	0.386666667	0.309	0.48	0.400666667	0.323333333	0.4265	0.30325	0.30525	0.38375	0.23525	0.31725	6
43440020	SAMN10176905	267632	140192	SAL	4	SAL-5	triannulatus	stream	natural	yes	yes	no	no	permanent	cloudy	partial	no	yes	organic material	0.5	20	6	0	NA	NA	29.5	96	0.447333333	0.386666667	0.309	0.48	0.400666667	0.323333333	0.4265	0.30325	0.30525	0.38375	0.23525	0.31725	6
43440021	SAMN10176906	132853	67396	SAL	4	SAL-5	rangeli	stream	natural	yes	yes	no	no	permanent	cloudy	partial	no	yes	organic material	0.5	20	6	0	NA	NA	29.5	96	0.447333333	0.386666667	0.309	0.48	0.400666667	0.323333333	0.4265	0.30325	0.30525	0.38375	0.23525	0.31725	6
43440022	SAMN10176907	96814	77308	SAL	4	SAL-5	darlingi	stream	natural	yes	yes	no	no	permanent	cloudy	partial	no	yes	organic material	0.5	20	6	0	NA	NA	29.5	96	0.447333333	0.386666667	0.309	0.48	0.400666667	0.323333333	0.4265	0.30325	0.30525	0.38375	0.23525	0.31725	6
43440023	SAMN10176908	407290	292500	SAL	4	SAL-5	darlingi	stream	natural	yes	yes	no	no	permanent	cloudy	partial	no	yes	organic material	0.5	20	6	0	NA	NA	29.5	96	0.447333333	0.386666667	0.309	0.48	0.400666667	0.323333333	0.4265	0.30325	0.30525	0.38375	0.23525	0.31725	6
43440024	SAMN10176909	257738	130612	SAL	4	SAL-5	rangeli	stream	natural	yes	yes	no	no	permanent	cloudy	partial	no	yes	organic material	0.5	20	6	0	NA	NA	29.5	96	0.447333333	0.386666667	0.309	0.48	0.400666667	0.323333333	0.4265	0.30325	0.30525	0.38375	0.23525	0.31725	6
43440025	SAMN10176910	114543	85039	SAL	4	SAL-5	rangeli	stream	natural	yes	yes	no	no	permanent	cloudy	partial	no	yes	organic material	0.5	20	6	0	NA	NA	29.5	96	0.447333333	0.386666667	0.309	0.48	0.400666667	0.323333333	0.4265	0.30325	0.30525	0.38375	0.23525	0.31725	6
43440026	SAMN10176911	120609	78412	SAL	4	SAL-5	rangeli	stream	natural	yes	yes	no	no	permanent	cloudy	partial	no	yes	organic material	0.5	20	6	0	NA	NA	29.5	96	0.447333333	0.386666667	0.309	0.48	0.400666667	0.323333333	0.4265	0.30325	0.30525	0.38375	0.23525	0.31725	6
43440028	SAMN10176912	147179	83864	SAL	4	SAL-5	rangeli	stream	natural	yes	yes	no	no	permanent	cloudy	partial	no	yes	organic material	0.5	20	6	0	NA	NA	29.5	96	0.447333333	0.386666667	0.309	0.48	0.400666667	0.323333333	0.4265	0.30325	0.30525	0.38375	0.23525	0.31725	6
43450013	SAMN10176913	97485	71353	SAL	4	SAL-6	darlingi	fishpond_active	artificial	yes	yes	yes	no	permanent	clear	none	yes	no	mud	1	0	5.5	0	32.7	17.6	28.8	645	0.514	0.308333333	0.288333333	0.44025	0.242	0.26675	0.42725	0.23475	0.25625	0.41475	0.23325	0.29325	4
43450014	SAMN10176914	69482	46841	SAL	4	SAL-6	triannulatus	fishpond_active	artificial	yes	yes	yes	no	permanent	clear	none	yes	no	mud	1	0	5.5	0	32.7	17.6	28.8	645	0.514	0.308333333	0.288333333	0.44025	0.242	0.26675	0.42725	0.23475	0.25625	0.41475	0.23325	0.29325	4
43450015	SAMN10176915	82174	52803	SAL	4	SAL-6	rangeli	fishpond_active	artificial	yes	yes	yes	no	permanent	clear	none	yes	no	mud	1	0	5.5	0	32.7	17.6	28.8	645	0.514	0.308333333	0.288333333	0.44025	0.242	0.26675	0.42725	0.23475	0.25625	0.41475	0.23325	0.29325	4
43450016	SAMN10176916	255118	190341	SAL	4	SAL-6	darlingi	fishpond_active	artificial	yes	yes	yes	no	permanent	clear	none	yes	no	mud	1	0	5.5	0	32.7	17.6	28.8	645	0.514	0.308333333	0.288333333	0.44025	0.242	0.26675	0.42725	0.23475	0.25625	0.41475	0.23325	0.29325	4
43450017	SAMN10176917	208155	157988	SAL	4	SAL-6	darlingi	fishpond_active	artificial	yes	yes	yes	no	permanent	clear	none	yes	no	mud	1	0	5.5	0	32.7	17.6	28.8	645	0.514	0.308333333	0.288333333	0.44025	0.242	0.26675	0.42725	0.23475	0.25625	0.41475	0.23325	0.29325	4
43450019	SAMN10176918	146127	114005	SAL	4	SAL-6	darlingi	fishpond_active	artificial	yes	yes	yes	no	permanent	clear	none	yes	no	mud	1	0	5.5	0	32.7	17.6	28.8	645	0.514	0.308333333	0.288333333	0.44025	0.242	0.26675	0.42725	0.23475	0.25625	0.41475	0.23325	0.29325	4
43450021	SAMN10176919	92068	58369	SAL	4	SAL-6	rangeli	fishpond_active	artificial	yes	yes	yes	no	permanent	clear	none	yes	no	mud	1	0	5.5	0	32.7	17.6	28.8	645	0.514	0.308333333	0.288333333	0.44025	0.242	0.26675	0.42725	0.23475	0.25625	0.41475	0.23325	0.29325	4
43450022	SAMN10176920	127459	88541	SAL	4	SAL-6	rangeli	fishpond_active	artificial	yes	yes	yes	no	permanent	clear	none	yes	no	mud	1	0	5.5	0	32.7	17.6	28.8	645	0.514	0.308333333	0.288333333	0.44025	0.242	0.26675	0.42725	0.23475	0.25625	0.41475	0.23325	0.29325	4
43450023	SAMN10176921	269489	197417	SAL	4	SAL-6	darlingi	fishpond_active	artificial	yes	yes	yes	no	permanent	clear	none	yes	no	mud	1	0	5.5	0	32.7	17.6	28.8	645	0.514	0.308333333	0.288333333	0.44025	0.242	0.26675	0.42725	0.23475	0.25625	0.41475	0.23325	0.29325	4
43450024	SAMN10176922	298993	225033	SAL	4	SAL-6	darlingi	fishpond_active	artificial	yes	yes	yes	no	permanent	clear	none	yes	no	mud	1	0	5.5	0	32.7	17.6	28.8	645	0.514	0.308333333	0.288333333	0.44025	0.242	0.26675	0.42725	0.23475	0.25625	0.41475	0.23325	0.29325	4
43450025	SAMN10176923	124728	94481	SAL	4	SAL-6	darlingi	fishpond_active	artificial	yes	yes	yes	no	permanent	clear	none	yes	no	mud	1	0	5.5	0	32.7	17.6	28.8	645	0.514	0.308333333	0.288333333	0.44025	0.242	0.26675	0.42725	0.23475	0.25625	0.41475	0.23325	0.29325	4
43450026	SAMN10176924	120385	85609	SAL	4	SAL-6	darlingi	fishpond_active	artificial	yes	yes	yes	no	permanent	clear	none	yes	no	mud	1	0	5.5	0	32.7	17.6	28.8	645	0.514	0.308333333	0.288333333	0.44025	0.242	0.26675	0.42725	0.23475	0.25625	0.41475	0.23325	0.29325	4
43450028	SAMN10176925	175362	63538	SAL	4	SAL-6	triannulatus	fishpond_active	artificial	yes	yes	yes	no	permanent	clear	none	yes	no	mud	1	0	5.5	0	32.7	17.6	28.8	645	0.514	0.308333333	0.288333333	0.44025	0.242	0.26675	0.42725	0.23475	0.25625	0.41475	0.23325	0.29325	4
43470006	SAMN10176926	203410	159383	SAL	4	SAL-7	darlingi	fishpond_active	artificial	yes	yes	yes	no	permanent	clear	none	yes	no	mud	1	0	6	NA	13.5	5.2	29.6	673	0.448	0.271	0.219333333	0.4355	0.23425	0.24175	0.4235	0.227	0.25475	0.42375	0.23475	0.283	4
43470007	SAMN10176927	100731	75955	SAL	4	SAL-7	triannulatus	fishpond_active	artificial	yes	yes	yes	no	permanent	clear	none	yes	no	mud	1	0	6	NA	13.5	5.2	29.6	673	0.448	0.271	0.219333333	0.4355	0.23425	0.24175	0.4235	0.227	0.25475	0.42375	0.23475	0.283	4
43470009	SAMN10176928	164819	75347	SAL	4	SAL-7	rangeli	fishpond_active	artificial	yes	yes	yes	no	permanent	clear	none	yes	no	mud	1	0	6	NA	13.5	5.2	29.6	673	0.448	0.271	0.219333333	0.4355	0.23425	0.24175	0.4235	0.227	0.25475	0.42375	0.23475	0.283	4
