# Supplementary material for: Malaria vector species in Amazonian Peru co-occur in larval habitats but have distinct larval microbial communities
Source: PLoS Negl Trop Dis. 2019 May 15;13(5):e0007412. doi: 10.1371/journal.pntd.0007412 (PMC6538195; doi:10.1371/journal.pntd.0007412)
Supplement: S6 Dataset — (TXT) [file pntd.0007412.s008.txt]

# Constructed from biom file
#OTU ID	33110021	33170019	43450015	41420004	43440024	33170017	33110022	43440028	33110016	31470029	31480040	43410030	41430004	43440020	33440020	33110017	31470030	41430006	31480038	43410029	33170018	41420001	43450017	33150010	43440019	41430003	33440024	33110012	31480042	43410019	43440023	31430001	33470012	33440021	31470032	41430007	33440023	43420012	43420009	31480041	43420013	43440021	43440025	33470008	43450014	43440016	43470009	33470014	33470007
FQ658558.1.1355	68.0	401.0	96.0	2754.0	107.0	416.0	0.0	5438.0	300.0	9.0	4.0	53.0	55.0	182.0	10679.0	7.0	11.0	193.0	7.0	28.0	5.0	2642.0	11.0	22.0	5.0	6.0	12.0	35.0	34.0	51.0	12.0	19.0	88.0	29.0	80.0	16.0	4.0	103.0	117.0	15.0	32.0	195.0	17.0	50.0	15.0	241.0	251.0	3.0	4.0
HQ111163.1.1491	604.0	636.0	3.0	25.0	4.0	301.0	1207.0	3.0	160.0	34.0	1363.0	3.0	6933.0	20.0	20.0	2273.0	70.0	3.0	1571.0	1488.0	1227.0	2.0	1039.0	681.0	1047.0	925.0	300.0	362.0	28.0	24.0	2668.0	75.0	15.0	3.0	31.0	3804.0	946.0	0.0	12.0	1.0	3.0	10.0	1.0	4.0	17.0	30.0	1.0	2.0	2.0
GQ288947.1.1291	862.0	835.0	5.0	7.0	24.0	1103.0	1344.0	33.0	170.0	364.0	175.0	4.0	219.0	7.0	105.0	4067.0	249.0	4.0	246.0	433.0	859.0	16.0	889.0	1183.0	130.0	126.0	246.0	2418.0	3.0	0.0	515.0	49.0	3.0	1.0	31.0	3201.0	132.0	2.0	4.0	11.0	1.0	2.0	2.0	10.0	8.0	1.0	4.0	0.0	12.0
GQ249361.1.1497	1.0	31.0	14.0	6.0	0.0	21.0	48.0	0.0	1.0	6.0	52.0	73.0	159.0	24.0	4.0	21.0	8.0	1816.0	121.0	48.0	120.0	56.0	12.0	4.0	4.0	14.0	3.0	67.0	24.0	12.0	526.0	28.0	106.0	51.0	33.0	798.0	58.0	38.0	31.0	12.0	3437.0	3.0	8.0	8.0	18.0	294.0	46.0	7.0	1.0
GEDT01062209.118.1586	14.0	17.0	10.0	22.0	4.0	17.0	627.0	9.0	18.0	538.0	1030.0	9.0	1277.0	13.0	32.0	550.0	1295.0	10.0	1134.0	2565.0	615.0	24.0	756.0	745.0	1610.0	799.0	1258.0	1309.0	55.0	63.0	2046.0	129.0	19.0	9.0	20.0	1226.0	725.0	5.0	37.0	51.0	23.0	21.0	10.0	31.0	40.0	27.0	16.0	11.0	5.0
KM017562.1.1413	127.0	269.0	15.0	10.0	2.0	103.0	2442.0	7.0	43.0	30.0	1819.0	4.0	833.0	3.0	187.0	4721.0	43.0	4.0	943.0	640.0	1129.0	12.0	115.0	187.0	307.0	72.0	119.0	3744.0	8.0	61.0	8762.0	71.0	5.0	8.0	27.0	12364.0	797.0	0.0	134.0	8.0	2.0	9.0	2.0	97.0	68.0	12.0	6.0	12.0	2.0
FR853460.1.1488	88.0	229.0	31.0	43.0	25.0	164.0	114.0	27.0	89.0	486.0	6211.0	16.0	4396.0	70.0	161.0	105.0	341.0	33.0	362.0	6478.0	256.0	20.0	1728.0	99.0	15306.0	520.0	956.0	177.0	146.0	195.0	10772.0	485.0	90.0	27.0	93.0	15098.0	816.0	40.0	195.0	211.0	56.0	67.0	10.0	66.0	167.0	113.0	47.0	29.0	13.0
FN827311.1.1451	2077.0	909.0	12.0	5.0	55.0	191.0	71.0	16.0	1737.0	35.0	86.0	57.0	159.0	73.0	20.0	169.0	66.0	28.0	200.0	175.0	50.0	9.0	148.0	112.0	113.0	169.0	140.0	853.0	13.0	19.0	78.0	213.0	13.0	3.0	8.0	149.0	60.0	4.0	111.0	19.0	9.0	2681.0	15.0	5.0	13.0	273.0	20.0	9.0	9.0
AB074520.1.1380	1892.0	2766.0	1.0	1.0	4.0	1450.0	110.0	2.0	953.0	165.0	11.0	5.0	881.0	4.0	35.0	158.0	57.0	3.0	29.0	61.0	253.0	7.0	71.0	3108.0	17.0	162.0	13.0	407.0	41.0	5.0	427.0	508.0	3.0	4.0	3.0	25.0	48.0	0.0	165.0	159.0	10.0	2.0	0.0	0.0	5.0	5.0	1.0	19.0	4.0
GQ264493.1.1440	670.0	1201.0	79.0	494.0	159.0	535.0	4.0	172.0	203.0	4.0	2.0	71.0	11.0	1006.0	418.0	2.0	11.0	281.0	1.0	3.0	3.0	416.0	2.0	0.0	0.0	2.0	2.0	5.0	591.0	210.0	13.0	16.0	34.0	111.0	285.0	17.0	7.0	415.0	1422.0	1637.0	377.0	205.0	15.0	361.0	133.0	64.0	2044.0	198.0	461.0
FJ976590.1.1390	11.0	4.0	33.0	323.0	15707.0	9.0	1.0	34.0	21.0	205.0	40.0	431.0	324.0	864.0	576.0	4.0	163.0	535.0	89.0	21.0	3.0	316.0	34.0	11.0	27.0	92.0	61.0	0.0	2317.0	286.0	58.0	279.0	298.0	80.0	1157.0	57.0	25.0	60.0	469.0	2112.0	137.0	147.0	17.0	723.0	58.0	231.0	215.0	161.0	29.0
GQ202676.1.1404	307.0	339.0	16.0	7.0	12.0	147.0	633.0	3.0	159.0	16.0	520.0	45.0	1909.0	180.0	24.0	793.0	56.0	3.0	1307.0	1698.0	501.0	6.0	631.0	599.0	1837.0	295.0	397.0	334.0	22.0	26.0	1305.0	18.0	73.0	3.0	21.0	3905.0	1415.0	1.0	197.0	44.0	14.0	42.0	5.0	11.0	21.0	211.0	40.0	4.0	2.0
HM240885.1.1301	7984.0	13719.0	10.0	78.0	109.0	8210.0	1796.0	30.0	6622.0	278.0	68.0	369.0	273.0	1187.0	153.0	1675.0	196.0	191.0	79.0	441.0	2703.0	139.0	313.0	4288.0	123.0	134.0	69.0	3038.0	421.0	219.0	198.0	286.0	23.0	32.0	289.0	163.0	62.0	40.0	90.0	555.0	86.0	192.0	7.0	165.0	22.0	162.0	525.0	23.0	7.0
FQ658932.1.1312	88.0	433.0	0.0	0.0	0.0	104.0	3875.0	2.0	59.0	13.0	1129.0	2.0	193.0	6.0	34.0	3691.0	28.0	3.0	40.0	1934.0	3243.0	11.0	52.0	143.0	77.0	80.0	269.0	5339.0	3.0	1.0	2634.0	18.0	0.0	3.0	0.0	399.0	70.0	3.0	44.0	10.0	7.0	1.0	2.0	2.0	53.0	6.0	7.0	7.0	2.0
AB522125.1.1449	0.0	0.0	9.0	21.0	2.0	1.0	15.0	23.0	0.0	22.0	5.0	0.0	14.0	0.0	36.0	2.0	4.0	3.0	2.0	14.0	0.0	4.0	0.0	0.0	5.0	32.0	2.0	0.0	325.0	20.0	0.0	43.0	1.0	1.0	43.0	10.0	1.0	18480.0	5098.0	139.0	3.0	1.0	0.0	15.0	4.0	34.0	1847.0	1.0	5.0
GQ249371.1.1503	4628.0	2938.0	15.0	35.0	18.0	3904.0	792.0	3.0	1143.0	329.0	995.0	21.0	5684.0	6.0	79.0	851.0	975.0	104.0	1431.0	1414.0	5145.0	66.0	443.0	6324.0	667.0	494.0	373.0	6987.0	110.0	30.0	1012.0	466.0	83.0	14.0	82.0	866.0	533.0	9.0	115.0	41.0	76.0	36.0	3.0	1.0	17.0	48.0	0.0	17.0	1.0
HE589827.1.1405	81.0	53.0	567.0	739.0	2298.0	51.0	2.0	6282.0	288.0	14.0	4.0	16.0	7.0	23.0	968.0	19.0	0.0	7.0	4.0	2.0	1.0	115.0	9.0	16.0	3.0	13.0	5.0	7.0	108.0	3911.0	7.0	0.0	11.0	11.0	16.0	16.0	7.0	37.0	27.0	37.0	20.0	278.0	4.0	3.0	13.0	78.0	118.0	17.0	9.0
JF429319.1.1492	535.0	222.0	287.0	57.0	90.0	362.0	815.0	28.0	125.0	1865.0	9470.0	15.0	9552.0	16.0	178.0	3590.0	1091.0	32.0	20544.0	6677.0	217.0	10.0	4237.0	1229.0	4739.0	5469.0	1853.0	2268.0	532.0	85.0	4334.0	734.0	451.0	27.0	104.0	17484.0	3889.0	31.0	914.0	197.0	217.0	56.0	8.0	497.0	73.0	121.0	37.0	158.0	21.0
JN541168.1.1488	302.0	1123.0	0.0	6.0	0.0	653.0	513.0	1.0	178.0	5.0	15.0	1.0	181.0	2.0	1.0	629.0	11.0	0.0	1.0	39.0	1500.0	2.0	22.0	215.0	17.0	5.0	7.0	295.0	6.0	2.0	52.0	7.0	0.0	0.0	4.0	487.0	18.0	1.0	3.0	7.0	0.0	1.0	0.0	3.0	1.0	0.0	0.0	0.0	2.0
FR746066.1.1379	23.0	31.0	1.0	1.0	20.0	4.0	780.0	0.0	2.0	37.0	115.0	4.0	9.0	0.0	4.0	2982.0	59.0	0.0	17.0	75.0	140.0	0.0	119.0	3096.0	437.0	52.0	1518.0	1457.0	0.0	0.0	40.0	132.0	11.0	1.0	0.0	214.0	113.0	3.0	1.0	0.0	1.0	1.0	3.0	0.0	15.0	4.0	1.0	0.0	1.0
HM007525.1.1506	110.0	405.0	8.0	0.0	2.0	164.0	365.0	0.0	72.0	28.0	148.0	2.0	2134.0	1.0	19.0	463.0	68.0	1.0	393.0	787.0	773.0	12.0	54.0	194.0	238.0	108.0	40.0	1385.0	60.0	0.0	781.0	130.0	1.0	3.0	5.0	534.0	151.0	0.0	234.0	40.0	15.0	4.0	0.0	4.0	3.0	9.0	1.0	18.0	1.0
KF841301.1.1499	303.0	355.0	9.0	4.0	5.0	471.0	650.0	7.0	121.0	620.0	188.0	4.0	1944.0	1.0	35.0	228.0	399.0	10.0	382.0	1907.0	882.0	2.0	911.0	1212.0	656.0	1930.0	1002.0	2359.0	35.0	61.0	855.0	953.0	5.0	8.0	6.0	189.0	501.0	5.0	24.0	23.0	16.0	165.0	4.0	28.0	19.0	9.0	2.0	2.0	0.0
FJTZ01000012.11975.13329	0.0	4.0	6.0	8.0	30593.0	0.0	0.0	5.0	0.0	4.0	9.0	5.0	0.0	27675.0	2.0	1.0	0.0	12.0	0.0	0.0	9.0	23.0	9.0	2.0	0.0	0.0	0.0	0.0	0.0	3.0	0.0	1.0	0.0	3.0	12.0	0.0	0.0	4.0	3.0	0.0	4.0	4.0	3.0	29.0	1.0	18.0	12.0	0.0	0.0
JN656723.1.1490	1948.0	3063.0	29.0	84.0	19.0	2941.0	690.0	16.0	1565.0	46.0	10.0	127.0	1101.0	168.0	119.0	525.0	49.0	75.0	8.0	61.0	913.0	18.0	90.0	2163.0	26.0	21.0	17.0	1312.0	324.0	255.0	40.0	38.0	123.0	40.0	141.0	34.0	9.0	49.0	138.0	579.0	109.0	103.0	6.0	336.0	29.0	560.0	115.0	24.0	17.0
APMI01056016.337.1834	246.0	233.0	9.0	26.0	2.0	178.0	444.0	10.0	45.0	44.0	960.0	8.0	1260.0	4.0	38.0	6904.0	84.0	3.0	307.0	133.0	2493.0	5.0	485.0	880.0	276.0	368.0	92.0	1551.0	6.0	13.0	3353.0	262.0	2.0	21.0	254.0	1715.0	629.0	0.0	189.0	34.0	34.0	0.0	1.0	7.0	12.0	2.0	6.0	102.0	5.0
AY168738.1.1490	899.0	2633.0	1011.0	166.0	528.0	1718.0	256.0	571.0	810.0	330.0	309.0	1149.0	2139.0	76.0	482.0	685.0	350.0	1062.0	1073.0	3360.0	299.0	24.0	290.0	991.0	2129.0	665.0	4752.0	11911.0	75.0	232.0	239.0	1088.0	39.0	23.0	63.0	136.0	1031.0	47.0	557.0	160.0	34.0	210.0	305.0	135.0	42.0	5934.0	580.0	18.0	126.0
FJ976607.1.1390	8.0	11.0	17.0	216.0	9532.0	2.0	5.0	48.0	24.0	151.0	73.0	376.0	1371.0	226.0	473.0	17.0	207.0	403.0	104.0	75.0	11.0	433.0	26.0	5.0	43.0	118.0	39.0	4.0	2180.0	338.0	50.0	335.0	177.0	78.0	892.0	69.0	18.0	77.0	309.0	2297.0	163.0	124.0	18.0	812.0	46.0	206.0	237.0	101.0	2.0
GQ472950.1.1239	163.0	312.0	526.0	262.0	137.0	253.0	20688.0	219.0	205.0	17583.0	34035.0	183.0	45803.0	346.0	1218.0	19119.0	45098.0	208.0	40574.0	95005.0	18502.0	412.0	25311.0	25889.0	56833.0	28725.0	44031.0	39482.0	1778.0	1948.0	70477.0	3881.0	511.0	299.0	521.0	40300.0	26757.0	137.0	890.0	1632.0	409.0	299.0	173.0	1013.0	1406.0	622.0	490.0	226.0	77.0
JQ751310.1.1437	5839.0	3847.0	11.0	34.0	22.0	4784.0	1106.0	15.0	1490.0	358.0	856.0	41.0	6012.0	35.0	68.0	961.0	1122.0	113.0	647.0	1506.0	5699.0	83.0	510.0	8169.0	360.0	437.0	348.0	8629.0	98.0	19.0	873.0	497.0	87.0	20.0	135.0	647.0	341.0	16.0	52.0	65.0	37.0	53.0	14.0	18.0	16.0	71.0	5.0	13.0	7.0
GQ870456.1.1465	488.0	1212.0	57.0	55.0	23.0	550.0	10457.0	51.0	394.0	138.0	8214.0	39.0	10834.0	54.0	204.0	23359.0	206.0	78.0	3967.0	8085.0	13911.0	117.0	818.0	256.0	8629.0	1472.0	591.0	8213.0	450.0	98.0	18866.0	117.0	45.0	40.0	74.0	16935.0	7361.0	60.0	147.0	37.0	110.0	99.0	23.0	392.0	103.0	74.0	101.0	80.0	24.0
FN984864.1.1396	1030.0	1143.0	6.0	22.0	0.0	1045.0	646.0	5.0	1470.0	6.0	3.0	6.0	24.0	20.0	42.0	603.0	2.0	54.0	3.0	13.0	628.0	42.0	18.0	1129.0	2.0	7.0	13.0	1713.0	245.0	38.0	5.0	14.0	1.0	3.0	68.0	23.0	1.0	6.0	26.0	106.0	25.0	3.0	2.0	8.0	2.0	46.0	48.0	4.0	2.0
JF904874.1.1327	546.0	473.0	34.0	58.0	824.0	45.0	1.0	336.0	52.0	6.0	11.0	1050.0	8.0	4601.0	152.0	10.0	10.0	55.0	5.0	4.0	10.0	6.0	4.0	1.0	9.0	15.0	1.0	4.0	414.0	8.0	3.0	18.0	121.0	11.0	64.0	5.0	8.0	516.0	595.0	5034.0	32.0	221.0	1655.0	47.0	119.0	619.0	4395.0	37.0	422.0
HM845723.1.1304	960.0	841.0	222.0	1157.0	665.0	2340.0	8.0	1839.0	1621.0	18.0	7.0	774.0	18.0	3340.0	167.0	13.0	10.0	417.0	11.0	12.0	5.0	1094.0	11.0	17.0	33.0	8.0	10.0	8.0	907.0	97.0	22.0	41.0	1690.0	164.0	27.0	28.0	10.0	1649.0	977.0	1101.0	1236.0	136.0	525.0	360.0	587.0	2114.0	5332.0	18.0	187.0
GQ360007.1.1452	0.0	0.0	1.0	2.0	7739.0	1.0	0.0	0.0	1.0	15.0	20.0	24.0	0.0	9841.0	1.0	0.0	0.0	25.0	0.0	0.0	30.0	0.0	14.0	12.0	0.0	0.0	0.0	0.0	0.0	0.0	0.0	0.0	0.0	10.0	0.0	0.0	1.0	0.0	1.0	1.0	3.0	1.0	0.0	13.0	0.0	24.0	0.0	1.0	0.0
HM069061.1.1436	44.0	51.0	18.0	30.0	7.0	25.0	3446.0	5.0	32.0	14.0	1273.0	1.0	1103.0	0.0	4.0	4944.0	85.0	2.0	362.0	1186.0	1350.0	4.0	22.0	23.0	100.0	19.0	47.0	6754.0	14.0	9.0	3400.0	56.0	1.0	3.0	2.0	2541.0	188.0	0.0	49.0	1.0	2.0	2.0	2.0	5.0	18.0	0.0	15.0	8.0	0.0
KF611924.1.1469	40.0	123.0	8.0	16.0	10.0	97.0	51.0	5.0	52.0	30.0	429.0	9.0	691.0	25.0	34.0	136.0	35.0	15.0	697.0	373.0	55.0	13.0	89.0	37.0	91.0	34.0	32.0	157.0	98.0	43.0	3855.0	8.0	26.0	8.0	9.0	2381.0	1229.0	14.0	164.0	10.0	33.0	43.0	3.0	125.0	22.0	35.0	22.0	11.0	1.0
KU748636.1.1391	267.0	4415.0	817.0	2487.0	497.0	1176.0	71.0	1526.0	2259.0	162.0	255.0	55.0	329.0	1044.0	1554.0	715.0	83.0	439.0	183.0	239.0	112.0	4556.0	121.0	107.0	207.0	185.0	115.0	70.0	622.0	261.0	294.0	128.0	2173.0	2807.0	167.0	611.0	89.0	731.0	1392.0	209.0	1779.0	712.0	133.0	128.0	156.0	361.0	355.0	65.0	801.0
ATXY01000006.350639.352124	350.0	223.0	124.0	115.0	120.0	201.0	680.0	118.0	154.0	4432.0	344.0	97.0	860.0	257.0	798.0	4942.0	2386.0	119.0	357.0	970.0	886.0	320.0	11243.0	7988.0	689.0	2703.0	3190.0	4386.0	686.0	220.0	1075.0	2524.0	170.0	95.0	368.0	746.0	237.0	208.0	624.0	524.0	316.0	126.0	56.0	734.0	77.0	483.0	155.0	183.0	26.0
GU356247.1.1382	2.0	2.0	1.0	0.0	15.0	0.0	0.0	1.0	6.0	9.0	3.0	25594.0	0.0	3389.0	2.0	0.0	5.0	4.0	0.0	4.0	3.0	1.0	5.0	6.0	2.0	0.0	0.0	0.0	9.0	12.0	5.0	1.0	0.0	6.0	2.0	2.0	0.0	0.0	36.0	0.0	0.0	30.0	0.0	0.0	0.0	322.0	6.0	0.0	0.0
HM773506.1.1492	373.0	438.0	26.0	20.0	70.0	290.0	436.0	14.0	788.0	191.0	148.0	70.0	273.0	168.0	36.0	1146.0	468.0	17.0	92.0	345.0	269.0	23.0	1181.0	621.0	139.0	885.0	160.0	3362.0	15.0	14.0	340.0	1458.0	32.0	11.0	8.0	274.0	105.0	13.0	345.0	14.0	28.0	758.0	45.0	6.0	18.0	370.0	57.0	12.0	17.0
KC432217.1.1330	7.0	14.0	1.0	105.0	46.0	0.0	10.0	2.0	1.0	41.0	12.0	136970.0	6.0	16.0	48.0	17.0	0.0	34.0	3.0	24.0	60.0	99.0	47.0	28.0	6.0	1.0	4.0	1.0	426.0	44.0	8.0	25.0	10.0	32.0	85.0	9.0	5.0	21.0	91.0	150.0	65.0	4.0	0.0	13.0	4.0	1599.0	59.0	0.0	0.0
JN391753.1.1499	2096.0	2604.0	162.0	76.0	555.0	2103.0	5643.0	37.0	2145.0	2227.0	1702.0	336.0	2748.0	977.0	156.0	14155.0	5351.0	171.0	977.0	3251.0	2900.0	66.0	11338.0	5525.0	1471.0	9324.0	1582.0	40649.0	156.0	41.0	4073.0	15880.0	382.0	41.0	85.0	3412.0	1026.0	37.0	432.0	102.0	132.0	1463.0	170.0	123.0	104.0	1690.0	210.0	31.0	151.0
JN868812.1.1526	57.0	44.0	25.0	14.0	17.0	52.0	86.0	18.0	24.0	186.0	945.0	4.0	967.0	11.0	20.0	409.0	101.0	11.0	2053.0	767.0	33.0	8.0	547.0	182.0	463.0	649.0	215.0	218.0	48.0	13.0	501.0	91.0	46.0	5.0	14.0	1888.0	429.0	5.0	141.0	28.0	26.0	18.0	3.0	69.0	12.0	20.0	13.0	16.0	11.0
GQ332407.1.1304	38.0	33.0	308.0	384.0	1335.0	49.0	119.0	3129.0	260.0	14.0	6.0	12.0	6.0	12.0	447.0	147.0	1.0	3.0	7.0	34.0	46.0	93.0	21.0	42.0	6.0	22.0	7.0	17.0	46.0	2231.0	26.0	6.0	1.0	3.0	38.0	73.0	3.0	29.0	5.0	12.0	11.0	172.0	1.0	13.0	6.0	7.0	133.0	12.0	5.0
HE583162.1.1377	27.0	32.0	1.0	35.0	0.0	49.0	797.0	9.0	26.0	26.0	317.0	0.0	88.0	16.0	19.0	464.0	25.0	11.0	375.0	218.0	1654.0	1.0	22.0	17.0	170.0	10.0	46.0	388.0	30.0	16.0	1510.0	7.0	2.0	1.0	0.0	1901.0	149.0	7.0	2.0	2.0	9.0	5.0	5.0	1.0	18.0	10.0	11.0	16.0	0.0
HM248444.1.1359	7.0	9.0	13.0	16.0	2.0	11.0	540.0	12.0	13.0	667.0	1068.0	5.0	1386.0	13.0	32.0	553.0	1520.0	5.0	1175.0	2159.0	493.0	18.0	686.0	601.0	1437.0	773.0	1021.0	1333.0	44.0	64.0	2011.0	167.0	13.0	5.0	17.0	1188.0	701.0	6.0	39.0	62.0	17.0	20.0	8.0	29.0	43.0	54.0	15.0	6.0	7.0
LN848746.1.1433	54.0	66.0	63.0	81.0	42.0	99.0	1525.0	52.0	60.0	1254.0	2675.0	74.0	3911.0	66.0	140.0	1586.0	3352.0	57.0	3277.0	8721.0	1607.0	100.0	2435.0	2569.0	4604.0	2664.0	4075.0	3084.0	163.0	192.0	5571.0	359.0	46.0	57.0	86.0	3269.0	2293.0	45.0	174.0	130.0	90.0	52.0	64.0	118.0	151.0	100.0	80.0	52.0	49.0
GQ140329.1.1452	6.0	57.0	0.0	21.0	20.0	32.0	9.0	5.0	33.0	7.0	5.0	12.0	57.0	46.0	48.0	8.0	29.0	28.0	22.0	120.0	46.0	63.0	9.0	8.0	28.0	48.0	28.0	508.0	72.0	149.0	35.0	13.0	23.0	13.0	66.0	26.0	29445.0	25.0	21.0	83.0	18.0	47.0	13.0	236.0	9.0	51.0	51.0	25.0	42.0
AB074612.1.1302	3808.0	3248.0	16.0	41.0	10.0	3002.0	438.0	13.0	482.0	155.0	860.0	23.0	2246.0	79.0	78.0	2809.0	78.0	24.0	433.0	405.0	847.0	41.0	1530.0	1398.0	353.0	1524.0	794.0	776.0	16.0	40.0	1534.0	99.0	41.0	6.0	58.0	1189.0	374.0	11.0	90.0	73.0	38.0	38.0	2.0	30.0	29.0	32.0	72.0	8.0	4.0
AJ011917.1.1461	4643.0	4313.0	801.0	1803.0	869.0	3932.0	29786.0	816.0	3146.0	22097.0	12640.0	1043.0	29876.0	1338.0	8682.0	29786.0	13523.0	2893.0	19751.0	48827.0	50431.0	6453.0	58051.0	40159.0	25567.0	31610.0	23518.0	37839.0	8184.0	2983.0	31992.0	16390.0	1363.0	875.0	3796.0	14415.0	13828.0	1333.0	7789.0	7770.0	3638.0	2033.0	408.0	5404.0	1014.0	3016.0	2285.0	1465.0	92.0
KF010745.1.1485	1746.0	989.0	53.0	16.0	20.0	3125.0	404.0	25.0	750.0	400.0	541.0	60.0	789.0	33.0	63.0	1868.0	572.0	30.0	735.0	669.0	424.0	48.0	1944.0	3389.0	438.0	1333.0	2006.0	2123.0	214.0	15.0	674.0	473.0	15.0	6.0	6.0	243.0	283.0	24.0	230.0	62.0	22.0	20.0	10.0	18.0	18.0	95.0	38.0	5.0	12.0
AY837748.1.1498	257.0	2044.0	547.0	309.0	225.0	585.0	396.0	185.0	740.0	1671.0	2984.0	32.0	4556.0	977.0	426.0	8469.0	739.0	427.0	2227.0	2987.0	1109.0	603.0	1345.0	1555.0	2397.0	2578.0	1447.0	455.0	78.0	104.0	3484.0	1678.0	311.0	562.0	51.0	7147.0	881.0	2332.0	1607.0	73.0	372.0	1074.0	410.0	53.0	826.0	168.0	122.0	22.0	663.0
KJ624065.29957.31422	133.0	11.0	28.0	341.0	46.0	10.0	3.0	693.0	755.0	1.0	6.0	63.0	3.0	5589.0	59.0	7.0	2.0	220.0	2.0	2.0	6.0	88.0	1.0	0.0	1.0	2.0	0.0	0.0	298.0	0.0	0.0	2.0	114.0	16.0	34.0	16.0	0.0	970.0	540.0	7279.0	224.0	849.0	319.0	87.0	540.0	34.0	5700.0	234.0	693.0
EF079081.1.1501	2204.0	857.0	4.0	1.0	5.0	1473.0	42.0	3.0	381.0	140.0	204.0	13.0	1168.0	4.0	20.0	160.0	154.0	1.0	196.0	128.0	169.0	0.0	143.0	3022.0	42.0	225.0	74.0	580.0	7.0	0.0	152.0	322.0	0.0	3.0	0.0	46.0	31.0	10.0	5.0	0.0	6.0	67.0	0.0	2.0	0.0	40.0	4.0	3.0	1.0
GQ133751.1.1367	0.0	0.0	2.0	2.0	18707.0	0.0	0.0	1.0	1.0	3.0	5.0	9.0	0.0	24910.0	0.0	0.0	0.0	13.0	0.0	0.0	6.0	3.0	3.0	5.0	1.0	0.0	0.0	0.0	0.0	1.0	0.0	0.0	0.0	2.0	0.0	0.0	0.0	1.0	5.0	0.0	2.0	1.0	1.0	4.0	1.0	24.0	3.0	0.0	0.0
New.ReferenceOTU6502	37.0	22.0	18.0	15.0	13.0	29.0	47.0	20.0	17.0	2586.0	80.0	20.0	163.0	46.0	110.0	559.0	402.0	16.0	100.0	169.0	77.0	164.0	872.0	841.0	97.0	263.0	254.0	385.0	129.0	52.0	173.0	496.0	41.0	41.0	57.0	101.0	47.0	24.0	149.0	125.0	83.0	36.0	9.0	74.0	24.0	64.0	29.0	30.0	5.0
New.ReferenceOTU5300	146.0	594.0	4.0	776.0	12.0	436.0	1.0	595.0	534.0	13.0	10.0	570.0	20.0	161.0	1427.0	23.0	11.0	521.0	4.0	22.0	7.0	1244.0	17.0	14.0	5.0	11.0	17.0	6.0	476.0	105.0	11.0	16.0	350.0	671.0	166.0	8.0	8.0	28.0	1180.0	63.0	1568.0	36.0	12.0	74.0	7.0	4192.0	86.0	94.0	67.0
New.ReferenceOTU4767	22043.0	57062.0	12.0	150.0	7.0	4598.0	19.0	1190.0	9330.0	17.0	13.0	38.0	19.0	6785.0	6399.0	35.0	3.0	2074.0	18.0	63.0	21.0	2904.0	18.0	12.0	22.0	11.0	8.0	51.0	50.0	13.0	22.0	4.0	1121.0	2238.0	296.0	54.0	1.0	12761.0	19171.0	326.0	21014.0	8129.0	220.0	68.0	48.0	10006.0	3614.0	19962.0	2877.0
New.ReferenceOTU10049	184.0	6363.0	192.0	576.0	106.0	578.0	65.0	286.0	8943.0	206.0	364.0	14.0	417.0	3919.0	449.0	1001.0	80.0	957.0	226.0	286.0	143.0	766.0	143.0	157.0	266.0	281.0	147.0	74.0	3808.0	40.0	419.0	155.0	686.0	1918.0	30.0	770.0	123.0	3442.0	8736.0	1265.0	464.0	2580.0	406.0	13.0	311.0	101.0	2094.0	8.0	5536.0
New.ReferenceOTU622	78.0	397.0	156.0	3.0	12.0	72.0	103.0	5.0	195.0	451.0	853.0	3.0	1253.0	10.0	16.0	3137.0	211.0	7.0	656.0	952.0	383.0	8.0	359.0	417.0	861.0	611.0	422.0	141.0	4.0	11.0	1173.0	444.0	1.0	0.0	0.0	2038.0	268.0	819.0	381.0	3.0	7.0	196.0	56.0	1.0	329.0	16.0	11.0	0.0	195.0
New.ReferenceOTU3122	868.0	8690.0	2081.0	322.0	283.0	2144.0	1558.0	150.0	3911.0	6803.0	13777.0	98.0	19405.0	8472.0	2214.0	38342.0	3281.0	2610.0	9156.0	12091.0	4084.0	349.0	4594.0	5224.0	9648.0	10320.0	5277.0	1533.0	99.0	274.0	15019.0	6902.0	79.0	672.0	46.0	31176.0	3831.0	9877.0	5293.0	56.0	364.0	5644.0	571.0	64.0	3587.0	855.0	150.0	60.0	2333.0
New.ReferenceOTU3050	9813.0	113402.0	4943.0	23893.0	2205.0	11247.0	102.0	16470.0	61272.0	36.0	132.0	67.0	63.0	6290.0	3838.0	74.0	22.0	60901.0	51.0	319.0	166.0	89683.0	41.0	27.0	38.0	101.0	48.0	323.0	3403.0	37.0	173.0	53.0	14573.0	18579.0	523.0	241.0	15.0	267.0	404.0	904.0	47514.0	7092.0	365.0	125.0	200.0	4341.0	279.0	80555.0	66.0
New.ReferenceOTU208	1.0	3.0	13.0	46.0	3.0	2.0	8.0	13.0	1.0	15.0	3.0	4.0	16.0	7.0	95.0	3.0	8.0	5.0	19.0	7.0	2.0	13.0	4.0	0.0	6.0	5.0	5.0	0.0	3177.0	57.0	22.0	14.0	0.0	5.0	40.0	7.0	7.0	2993.0	3187.0	319.0	17.0	7.0	79.0	20.0	103.0	17.0	640.0	27.0	108.0
New.ReferenceOTU4124	8.0	723.0	52.0	1211.0	49.0	312.0	6.0	672.0	12.0	8.0	7.0	15.0	12.0	1.0	1024.0	22.0	2.0	366.0	4.0	16.0	1.0	3889.0	8.0	6.0	5.0	6.0	1.0	9.0	113.0	91.0	11.0	3.0	1681.0	2388.0	56.0	10.0	2.0	4.0	1874.0	121.0	1569.0	174.0	1253.0	1.0	80.0	46.0	88.0	7.0	337.0
New.ReferenceOTU7716	270.0	539.0	44.0	2156.0	483.0	34.0	5.0	438.0	9.0	0.0	0.0	5.0	1.0	10.0	1.0	7.0	2.0	136.0	5.0	2.0	2.0	13.0	3.0	1.0	0.0	8.0	3.0	2.0	79.0	2.0	2.0	0.0	136.0	73.0	7.0	8.0	1.0	6.0	2495.0	38.0	953.0	16.0	1431.0	13.0	2979.0	6.0	17.0	10.0	1327.0
New.ReferenceOTU8985	395.0	289.0	167.0	125.0	7800.0	256.0	31.0	251.0	195.0	179.0	149.0	2882.0	1189.0	3931.0	771.0	62.0	103.0	222.0	167.0	230.0	50.0	76.0	160.0	44.0	175.0	92.0	57.0	1387.0	1566.0	319.0	155.0	211.0	311.0	61.0	67.0	119.0	198.0	637.0	2571.0	959.0	154.0	568.0	1405.0	80.0	333.0	2250.0	4133.0	98.0	700.0
New.ReferenceOTU3822	356.0	2041.0	541.0	126.0	175.0	505.0	49.0	985.0	69.0	14.0	9.0	21.0	19.0	11.0	840.0	32.0	4.0	329.0	20.0	24.0	9.0	2862.0	12.0	10.0	20.0	2.0	1.0	19.0	2816.0	178.0	16.0	17.0	736.0	431.0	36.0	45.0	2.0	2340.0	2373.0	3610.0	839.0	165.0	325.0	277.0	835.0	57.0	19.0	13.0	1735.0
New.ReferenceOTU7496	59.0	91.0	91.0	20.0	71.0	35.0	5.0	13.0	458.0	10.0	43.0	11.0	14.0	38.0	1.0	18.0	27.0	38.0	15.0	7.0	39.0	245.0	8.0	5.0	24.0	2.0	0.0	4.0	7.0	2.0	2.0	2.0	296.0	58.0	2.0	31.0	4.0	1468.0	2751.0	5002.0	6.0	41.0	2989.0	21.0	498.0	24.0	1982.0	7.0	223.0
New.ReferenceOTU3796	1979.0	32028.0	11042.0	41019.0	7400.0	8191.0	99.0	14731.0	7382.0	78.0	48.0	141.0	39.0	6117.0	21648.0	41.0	30.0	5979.0	26.0	129.0	66.0	44364.0	63.0	60.0	28.0	64.0	42.0	129.0	3818.0	4356.0	81.0	41.0	40635.0	47509.0	1192.0	96.0	27.0	3239.0	6807.0	1086.0	29984.0	5492.0	387.0	1945.0	399.0	1652.0	2553.0	466.0	4922.0
New.ReferenceOTU342	387.0	6073.0	741.0	168.0	58.0	876.0	2.0	1009.0	175.0	0.0	3.0	13.0	3.0	432.0	467.0	0.0	0.0	5.0	1.0	0.0	2.0	2157.0	3.0	0.0	2.0	0.0	4.0	0.0	8.0	10.0	7.0	3.0	5.0	5.0	70.0	11.0	0.0	4.0	14.0	46.0	6.0	138.0	0.0	1.0	55.0	530.0	5.0	243.0	0.0
New.ReferenceOTU6440	2567.0	20675.0	8240.0	410.0	4233.0	4611.0	4929.0	217.0	7843.0	21666.0	40598.0	148.0	59026.0	6199.0	1980.0	120750.0	9751.0	2567.0	28537.0	36630.0	15174.0	431.0	14595.0	16901.0	31051.0	31162.0	16991.0	5054.0	181.0	734.0	47050.0	21218.0	152.0	727.0	98.0	92510.0	11723.0	32790.0	16921.0	161.0	442.0	10576.0	2128.0	162.0	11213.0	1168.0	466.0	82.0	7876.0
New.ReferenceOTU2378	10596.0	18083.0	0.0	0.0	0.0	161.0	0.0	0.0	42.0	0.0	5.0	1.0	1.0	9.0	0.0	0.0	0.0	11.0	0.0	0.0	2.0	1.0	0.0	2.0	0.0	0.0	0.0	0.0	0.0	0.0	2.0	1.0	12.0	0.0	0.0	17.0	0.0	0.0	33.0	17.0	4.0	2118.0	0.0	0.0	10.0	0.0	0.0	7.0	0.0
New.ReferenceOTU88	62.0	54.0	111.0	117.0	578.0	129.0	30.0	64.0	51.0	255.0	1648.0	320.0	12781.0	2057.0	392.0	39.0	202.0	531.0	1719.0	7201.0	88.0	124.0	671.0	83.0	3237.0	417.0	487.0	99.0	477.0	222.0	11683.0	165.0	178.0	36.0	118.0	4829.0	3069.0	40.0	1024.0	533.0	344.0	282.0	38.0	232.0	109.0	450.0	153.0	71.0	61.0
New.ReferenceOTU1009	52.0	8615.0	426.0	11042.0	393.0	3317.0	22.0	6502.0	426.0	53.0	41.0	82.0	65.0	117.0	8502.0	109.0	27.0	3685.0	30.0	102.0	19.0	31055.0	47.0	37.0	33.0	41.0	32.0	66.0	1236.0	554.0	71.0	42.0	18681.0	27266.0	450.0	110.0	17.0	107.0	18135.0	1103.0	15471.0	1311.0	13846.0	33.0	977.0	640.0	846.0	34.0	3916.0
New.ReferenceOTU1688	544.0	1067.0	1291.0	59.0	1034.0	391.0	17.0	33.0	6371.0	20.0	65.0	32.0	17.0	158.0	2.0	25.0	31.0	251.0	21.0	31.0	42.0	4336.0	15.0	7.0	18.0	9.0	4.0	6.0	12.0	2.0	8.0	11.0	3942.0	851.0	20.0	112.0	15.0	19773.0	36613.0	80300.0	112.0	84.0	45075.0	25.0	7476.0	311.0	28353.0	135.0	3055.0
New.ReferenceOTU1373	8.0	14.0	32.0	27.0	176.0	18.0	3.0	19.0	20.0	41.0	377.0	76.0	3980.0	168.0	90.0	5.0	57.0	115.0	476.0	1761.0	24.0	33.0	161.0	18.0	698.0	132.0	113.0	37.0	142.0	48.0	2943.0	37.0	40.0	14.0	33.0	1196.0	825.0	17.0	270.0	153.0	92.0	91.0	16.0	76.0	45.0	108.0	26.0	21.0	15.0
New.ReferenceOTU2875	143.0	59.0	51.0	76.0	240.0	43.0	9.0	149.0	627.0	9.0	2.0	208.0	3.0	30.0	155.0	1.0	3.0	311.0	3.0	0.0	1.0	38.0	1.0	3.0	6.0	1.0	2.0	3.0	1368.0	56.0	6.0	15.0	533.0	32.0	55.0	2.0	2.0	737.0	2335.0	234.0	214.0	104.0	109.0	47.0	290.0	514.0	2271.0	22.0	124.0
New.ReferenceOTU9225	39726.0	49549.0	0.0	0.0	14.0	6967.0	3.0	6.0	8293.0	0.0	6.0	1.0	4.0	5.0	3.0	8.0	0.0	5.0	8.0	0.0	10.0	0.0	0.0	0.0	3.0	2.0	0.0	3.0	0.0	11.0	0.0	5.0	22.0	0.0	10.0	33.0	1.0	2.0	31.0	49.0	1.0	460.0	0.0	29.0	27.0	0.0	3.0	0.0	2.0
New.ReferenceOTU8721	33.0	12189.0	18.0	2331.0	40.0	68.0	5.0	163.0	7.0	0.0	7.0	11.0	3.0	6.0	2706.0	4.0	2.0	3628.0	5.0	16.0	20.0	11395.0	3.0	1.0	4.0	4.0	1.0	20.0	25.0	51.0	9.0	6.0	2225.0	126.0	47.0	12.0	1.0	6.0	29.0	26.0	7125.0	228.0	0.0	94.0	16.0	593.0	15.0	34.0	1.0
New.ReferenceOTU3125	13775.0	24186.0	357.0	1572.0	342.0	1174.0	7.0	242.0	5630.0	2.0	20.0	4.0	2.0	4.0	802.0	7.0	6.0	361.0	9.0	9.0	15.0	1672.0	2.0	6.0	6.0	9.0	6.0	17.0	7.0	22.0	5.0	2.0	456.0	38.0	19.0	45.0	3.0	5.0	422.0	112.0	274.0	275.0	214.0	15.0	28.0	125.0	9.0	5.0	33.0
New.ReferenceOTU4379	51.0	103.0	44.0	31.0	13.0	72.0	1895.0	13.0	58.0	942.0	1371.0	19.0	900.0	174.0	31.0	3863.0	6586.0	28.0	3498.0	4765.0	840.0	87.0	812.0	601.0	5402.0	2811.0	1165.0	2437.0	280.0	57.0	6536.0	330.0	4.0	14.0	44.0	3136.0	5676.0	13.0	88.0	69.0	28.0	11.0	5.0	84.0	154.0	14.0	28.0	16.0	9.0
New.ReferenceOTU7177	16.0	9595.0	0.0	967.0	13.0	537.0	0.0	1332.0	4.0	1.0	13.0	0.0	1.0	2099.0	103.0	2.0	3.0	32.0	1.0	0.0	19.0	525.0	1.0	2.0	1.0	1.0	0.0	1.0	3.0	3.0	1.0	0.0	6.0	3.0	37.0	10.0	0.0	2.0	35.0	14.0	8.0	7.0	0.0	7.0	7.0	4.0	3.0	0.0	1.0
New.ReferenceOTU3854	3558.0	21585.0	4942.0	1155.0	1714.0	5189.0	60.0	9147.0	596.0	28.0	14.0	33.0	31.0	10.0	9162.0	19.0	7.0	3072.0	24.0	35.0	19.0	28278.0	11.0	14.0	12.0	2.0	5.0	20.0	36190.0	1894.0	21.0	35.0	7250.0	4484.0	238.0	74.0	7.0	22020.0	22164.0	40588.0	8358.0	1482.0	3412.0	2673.0	8200.0	520.0	78.0	25.0	18435.0
New.ReferenceOTU1045	195.0	1506.0	550.0	595.0	276.0	419.0	296.0	343.0	469.0	997.0	2093.0	54.0	3171.0	75.0	503.0	6022.0	522.0	226.0	1495.0	2423.0	826.0	1544.0	1019.0	1129.0	1706.0	1925.0	1109.0	345.0	102.0	84.0	2685.0	1233.0	898.0	1187.0	56.0	5075.0	622.0	2342.0	2062.0	87.0	733.0	541.0	694.0	23.0	789.0	127.0	90.0	22.0	667.0
New.ReferenceOTU5061	143.0	466.0	276.0	136.0	1264.0	469.0	7.0	302.0	910.0	14.0	401.0	913.0	140.0	913.0	462.0	79.0	14.0	364.0	428.0	80.0	16.0	128.0	196.0	86.0	57.0	58.0	43.0	37.0	729.0	102.0	1161.0	34.0	172.0	72.0	117.0	1171.0	301.0	245.0	1897.0	2537.0	480.0	419.0	311.0	32.0	277.0	3090.0	1045.0	145.0	142.0
New.ReferenceOTU740	9747.0	41307.0	9192.0	6256.0	9411.0	3716.0	20.0	6031.0	21663.0	25.0	25.0	34.0	14.0	42.0	4789.0	19.0	5.0	12956.0	16.0	52.0	39.0	15483.0	8.0	15.0	21.0	7.0	14.0	39.0	115.0	119.0	33.0	34.0	15499.0	1195.0	134.0	40.0	14.0	34.0	9501.0	1963.0	10488.0	2371.0	4930.0	224.0	63.0	4247.0	101.0	68.0	786.0
New.ReferenceOTU8851	546.0	895.0	20.0	522.0	17.0	803.0	721.0	500.0	617.0	567.0	209.0	446.0	1799.0	134.0	1260.0	351.0	383.0	398.0	396.0	2105.0	694.0	953.0	1091.0	1207.0	736.0	2013.0	987.0	2638.0	379.0	174.0	863.0	941.0	245.0	423.0	172.0	215.0	477.0	44.0	1022.0	117.0	1292.0	69.0	13.0	103.0	25.0	3411.0	167.0	94.0	41.0
New.ReferenceOTU1182	149.0	3371.0	382.0	105.0	623.0	870.0	728.0	45.0	699.0	2641.0	5173.0	31.0	7220.0	2111.0	511.0	16023.0	1175.0	577.0	3700.0	5112.0	2064.0	139.0	1951.0	2039.0	4466.0	3861.0	2157.0	704.0	20.0	32.0	6542.0	2660.0	58.0	210.0	6.0	11735.0	1655.0	807.0	384.0	20.0	116.0	1152.0	70.0	14.0	334.0	251.0	8.0	18.0	183.0
New.CleanUp.ReferenceOTU1588278	513.0	5436.0	606.0	55.0	205.0	1109.0	429.0	24.0	1215.0	1803.0	2818.0	24.0	3900.0	607.0	245.0	7867.0	623.0	186.0	1873.0	3287.0	1008.0	130.0	1134.0	1344.0	1996.0	2343.0	1298.0	393.0	169.0	58.0	4032.0	1739.0	36.0	114.0	13.0	6703.0	787.0	2663.0	1195.0	27.0	63.0	2595.0	159.0	18.0	801.0	302.0	29.0	8.0	568.0
[truncated: 47 more columns]
